# Supplementary material for: Nitrite Promotes the Growth and Decreases the Lignin Content of indica Rice Calli: A Comprehensive Transcriptome Analysis of Nitrite-Responsive Genes during In Vitro Culture of Rice
Source: PLoS One. 2014 Apr 16;9(4):e95105. doi: 10.1371/journal.pone.0095105 (PMC3989302; doi:10.1371/journal.pone.0095105)
Supplement: Table S2 — The annotation of the genes in cv. 9311 callus. (XLSX) [file pone.0095105.s003.xlsx]

## Sheet: 9311-1(control)
GeneID	Uniq_reads_num(6276283)	Length	Coverage	RPKM	Description	GO Component	GO Function	GO Process
LOC_Os09g00999|13109.t00002	72239	2585	0.9725	4452.55	conserved hypothetical protein	-	-	-
LOC_Os01g67860|13101.t06067	37716	1577	0.955	3810.58	fructose-bisphospate aldolase isozyme, putative, expressed	-	GO:0003824//catalytic activity	-
LOC_Os01g46380|13101.t04006	36289	2263	0.9275	2554.98	ketol-acid reductoisomerase, chloroplast precursor, putative, expressed	-	-	-
LOC_Os08g04240|13108.t00327	34997	1382	0.9942	4034.78	cysteine-rich repeat secretory protein 55 precursor, putative, expressed	-	GO:0000166//nucleotide binding	-
LOC_Os02g41630|13102.t03775	23378	2614	0.9552	1424.95	phenylalanine ammonia-lyase, putative, expressed	-	GO:0003824//catalytic activity	-
LOC_Os09g01000|13109.t00003	23022	2927	0.9997	1253.19	expressed protein	-	-	-
LOC_Os08g04250|13108.t00328	20398	1430	0.9601	2272.74	cysteine-rich repeat secretory protein 55 precursor, putative, expressed	-	GO:0000166//nucleotide binding	-
LOC_Os03g44620|13103.t03853	18746	1939	0.5967	1540.38	chaperone protein dnaJ, putative, expressed	GO:0005739//mitochondrion	-	-
LOC_Os02g32030|13102.t02867	17567	3259	0.9159	858.837	elongation factor, putative, expressed	-	GO:0000166//nucleotide binding	-
LOC_Os09g02700|13109.t00174	14169	2523	0.962	894.787	polyadenylate-binding protein, putative, expressed	-	GO:0003723//RNA binding	-
LOC_Os01g46610|13101.t04027	11616	1825	0.9737	1014.12	dehydrogenase, putative, expressed	-	GO:0003824//catalytic activity	-
LOC_Os05g34070|13105.t03029	11220	1539	0.9831	1161.59	DIP1, putative, expressed	-	-	-
LOC_Os08g25720|13108.t02344	11145	2585	0.981	686.937	pyrophosphate--fructose 6-phosphate 1-phosphotransferase subunit alpha, putative, expressed	GO:0005575//cellular_component	-	-
LOC_Os09g30412|13109.t02721	10767	2613	0.5591	656.527	heat shock protein, putative, expressed	-	GO:0000166//nucleotide binding	-
LOC_Os11g14220|13111.t01263	10140	1795	0.9783	900.059	tubulin/FtsZ domain containing protein, putative, expressed	-	GO:0005198//structural molecule activity	-
LOC_Os05g07050|13105.t00598	9993	7498	0.9593	212.348	pre-mRNA-processing-splicing factor 8, putative, expressed	-	-	-
LOC_Os03g46770|13103.t04049	9784	991	0.8789	1573.04	RNA recognition motif containing protein, expressed	-	GO:0003676//nucleic acid binding	-
LOC_Os05g41510|13105.t03723	9557	6761	0.7233	225.221	SH2 motif, putative, expressed	-	-	-
LOC_Os03g29240|13103.t02574	9188	2093	0.9412	699.438	PDI, putative, expressed	-	-	-
LOC_Os01g15270|13101.t01373	8729	898	0.9644	1548.77	expressed protein	-	-	-
LOC_Os05g33380|13105.t02959	8584	1442	0.9806	948.466	fructose-bisphospate aldolase isozyme, putative, expressed	-	GO:0003824//catalytic activity	-
LOC_Os03g02750|13103.t00173	8459	2711	0.9587	497.149	OsSub25 - Putative Subtilisin homologue, expressed	GO:0005576//extracellular region	-	-
LOC_Os11g31480|13111.t02738	8425	5421	0.9721	247.621	ATP binding protein, putative, expressed	-	-	-
LOC_Os03g08060|13103.t00679	8153	1350	0.4874	962.235	elongation factor Tu, putative, expressed	-	GO:0005515//protein binding	-
LOC_Os02g17390|13102.t01544	8144	2871	0.9669	451.962	3-hydroxyacyl-CoA dehydrogenase, putative, expressed	-	GO:0003824//catalytic activity	-
LOC_Os11g02080|13111.t00104	7932	1139	0.6989	1109.57	expressed protein	-	-	-
LOC_Os04g28180|13104.t02497	7816	1054	0.9829	1181.52	ribosomal protein, putative, expressed	-	GO:0005198//structural molecule activity	-
LOC_Os02g56700|13102.t05296	7795	1747	0.854	710.92	dehydrogenase, putative, expressed	-	GO:0003824//catalytic activity	-
LOC_Os07g37650|13107.t03417	7757	2202	0.9728	561.273	GTPase-activating protein, putative, expressed	-	GO:0003677//DNA binding	-
LOC_Os08g04210|13108.t00324	7616	1354	0.9705	896.202	cysteine-rich repeat secretory protein 55 precursor, putative, expressed	-	GO:0000166//nucleotide binding	-
LOC_Os06g14412|13106.t01315	7496	8662	0.9973	137.882	expressed protein	-	-	-
LOC_Os01g71090|13101.t06332	7459	1791	0.8755	663.564	xylanase inhibitor, putative, expressed	GO:0005886//plasma membrane	-	-
LOC_Os12g36880|13112.t03383	7451	986	0.926	1204.02	pathogenesis-related Bet v I family protein, putative, expressed	-	-	-
LOC_Os08g05940|13108.t00491	7004	2467	0.9878	452.35	retrotransposon protein, putative, unclassified, expressed	-	-	-
LOC_Os02g05330|13102.t00437	6995	1836	0.9755	607.033	DEAD-box ATP-dependent RNA helicase, putative, expressed	-	GO:0000166//nucleotide binding	-
LOC_Os05g08370|13105.t00724	6984	4069	0.928	273.473	CESA1 - cellulose synthase, expressed	GO:0005783//endoplasmic reticulum	-	-
LOC_Os01g01960|13101.t00094	6811	4570	0.993	237.461	transcriptional repressor, putative, expressed	GO:0005634//nucleus	-	-
LOC_Os03g37970|13103.t03263	6699	1150	0.8522	928.132	ribosomal protein L13, putative, expressed	-	GO:0005198//structural molecule activity	-
LOC_Os03g40270|13103.t03474	6698	1557	0.9396	685.416	alpha-1,4-glucan-protein synthase, putative, expressed	-	-	-
LOC_Os12g38150|13112.t03506	6676	1203	0.9501	884.195	osmotin, putative, expressed	-	GO:0004872//receptor activity	-
LOC_Os05g28190|13105.t02496	6663	2148	0.9502	494.234	ranBP1 domain containing protein, expressed	-	-	-
LOC_Os08g09200|13108.t00811	6578	3602	0.9711	290.97	aconitate hydratase protein, putative, expressed	-	GO:0003824//catalytic activity	-
LOC_Os11g47580|13111.t04245	6492	1258	0.9897	822.234	glycosyl hydrolase, putative, expressed	-	GO:0016787//hydrolase activity	-
LOC_Os07g46370|13107.t04264	6423	4027	0.9759	254.129	WD domain, G-beta repeat domain containing protein, expressed	-	GO:0000166//nucleotide binding	-
LOC_Os02g01740|13102.t00076	6329	6904	0.9862	146.06	U5 small nuclear ribonucleoprotein 200 kDa helicase, putative, expressed	-	GO:0000166//nucleotide binding	-
LOC_Os10g32550|13110.t02555	6274	2229	0.9623	448.468	T-complex protein, putative, expressed	GO:0005737//cytoplasm	-	-
LOC_Os02g36710|13102.t03323	6270	1479	0.8837	675.456	SET, putative, expressed	-	GO:0003677//DNA binding	-
LOC_Os01g09320|13101.t00810	6231	2744	0.8641	361.802	NADP-dependent malic enzyme, chloroplast precursor, putative, expressed	-	GO:0003824//catalytic activity	-
LOC_Os04g58110|13104.t05285	6156	2483	0.8957	395.02	pyruvate kinase, putative, expressed	GO:0005739//mitochondrion	-	-
LOC_Os01g21120|13101.t01839	6078	1010	0.9931	958.819	AP2 domain containing protein, expressed	-	GO:0003677//DNA binding	-
LOC_Os03g05730|13103.t00453	6063	2915	0.9489	331.395	cell division control protein 48 homolog E, putative, expressed	-	GO:0000166//nucleotide binding	-
LOC_Os10g31420|13110.t02465	5989	934	0.9829	1021.66	retrotransposon protein, putative, unclassified, expressed	-	-	-
LOC_Os09g07300|13109.t00527	5984	13113	0.9614	72.7088	BIG, putative, expressed	-	-	-
LOC_Os01g62260|13101.t05526	5962	1185	0.9949	801.625	thaumatin, putative, expressed	-	GO:0004872//receptor activity	-
LOC_Os06g50300|13106.t04699	5942	2857	0.9625	331.375	heat shock protein, putative, expressed	-	GO:0000166//nucleotide binding	-
LOC_Os08g45080|13108.t04240	5902	4445	0.9944	211.556	expressed protein	-	-	-
LOC_Os03g04920|13103.t00373	5851	5531	0.9619	168.548	multidrug resistance-associated protein, putative, expressed	-	GO:0005215//transporter activity	-
LOC_Os06g09570|13106.t00837	5848	2570	0.9677	362.553	nucleolar GTP-binding protein 1, putative, expressed	-	GO:0000166//nucleotide binding	-
LOC_Os06g43850|13106.t04051	5775	1155	0.9792	796.65	ATP synthase F1, delta subunit family protein, putative, expressed	-	-	-
LOC_Os03g40010|13103.t03449	5752	2680	0.9754	341.965	DEK C terminal domain containing protein, expressed	GO:0005739//mitochondrion	-	-
LOC_Os09g07900|13109.t00589	5747	11781	0.9711	77.7242	ubiquitin-protein ligase 1, putative, expressed	-	GO:0003824//catalytic activity	-
LOC_Os01g70170|13101.t06241	5705	1755	0.9692	517.936	transaldolase, putative, expressed	GO:0005739//mitochondrion	-	-
LOC_Os02g01560|13102.t00059	5694	1307	0.8577	694.128	40S ribosomal protein S4, putative, expressed	-	GO:0005198//structural molecule activity	-
LOC_Os05g43060|13105.t03834	5611	5324	0.9735	167.919	retrotransposon, putative, centromere-specific, expressed	-	-	-
LOC_Os08g40250|13108.t03767	5460	4625	0.9818	188.095	expressed protein	GO:0005783//endoplasmic reticulum	-	-
LOC_Os05g51830|13105.t04666	5442	1448	0.8771	598.808	ZOS5-12 - C2H2 zinc finger protein, expressed	-	-	-
LOC_Os02g53420|13102.t04969	5435	2552	0.9589	339.325	DnaK family protein, putative, expressed	GO:0005739//mitochondrion	-	-
LOC_Os01g25610|13101.t02255	5434	1242	0.934	697.101	40S ribosomal protein S4, putative, expressed	-	GO:0005198//structural molecule activity	-
LOC_Os03g06200|13103.t00499	5410	1820	0.9896	473.613	aminotransferase, putative, expressed	-	-	GO:0006519//cellular amino acid and derivative metabolic process
LOC_Os11g34350|13111.t02984	5393	2567	0.9272	334.736	ATP-binding cassette sub-family E member 1, putative, expressed	-	GO:0005215//transporter activity	-
LOC_Os02g37590|13102.t03411	5377	2860	0.9713	299.551	glycerophosphoryl diester phosphodiesterase family protein, putative, expressed	GO:0005886//plasma membrane	-	-
LOC_Os06g08480|13106.t00727	5375	4808	0.9784	178.12	CHD3-type chromatin-remodeling factor PICKLE, putative, expressed	-	GO:0000166//nucleotide binding	-
LOC_Os11g06750|13111.t00577	5328	1607	0.9123	528.258	ribosomal protein L3, putative, expressed	-	GO:0005198//structural molecule activity	-
LOC_Os01g14950|13101.t01343	5315	2193	0.9612	386.155	importin subunit alpha, putative, expressed	-	GO:0005215//transporter activity	-
LOC_Os12g36830|13112.t03378	5304	898	0.9933	941.076	pathogenesis-related Bet v I family protein, putative, expressed	-	-	-
LOC_Os06g43210|13106.t03989	5293	3951	0.9658	213.448	zinc finger, C3HC4 type domain containing protein, expressed	-	GO:0005488//binding	-
LOC_Os02g02290|13102.t00133	5290	7021	0.9751	120.048	SNF2 family N-terminal domain containing protein, expressed	-	GO:0000166//nucleotide binding	-
LOC_Os01g74610|13101.t06675	5283	6128	0.9793	137.36	zinc finger, C3HC4 type domain containing protein, expressed	-	-	-
LOC_Os07g31450|13107.t02823	5277	6579	0.9866	127.798	CHR4/MI-2-LIKE, putative, expressed	-	GO:0000166//nucleotide binding	-
LOC_Os02g52250|13102.t04854	5258	2480	0.9661	337.805	SKIP/SNW domain containing protein, expressed	-	-	-
LOC_Os08g03640|13108.t00266	5256	1252	0.9856	668.88	60S acidic ribosomal protein P0, putative, expressed	-	GO:0005198//structural molecule activity	-
LOC_Os05g43280|13105.t03854	5255	4218	0.9834	198.501	MATH domain containing protein, expressed	-	GO:0016787//hydrolase activity	-
LOC_Os02g48010|13102.t04422	5243	4018	0.9948	207.906	nuclear matrix constituent protein 1-like, putative, expressed	GO:0009536//plastid	-	-
LOC_Os01g10400|13101.t00913	5224	1220	0.4836	682.246	expressed protein	-	-	-
LOC_Os05g39310|13105.t03505	5188	1818	0.8399	454.678	thiamine pyrophosphate enzyme, C-terminal TPP binding domain containing protein	-	GO:0003824//catalytic activity	-
LOC_Os01g72009|13101.t06421	5187	653	0.9908	1265.61	expressed protein	-	-	-
LOC_Os12g42876|13112.t03977	5145	2301	0.9096	356.259	5-methyltetrahydropteroyltriglutamate--homocysteine methyltransferase, putative, expressed	-	-	GO:0006519//cellular amino acid and derivative metabolic process
LOC_Os06g07080|13106.t00591	5112	3710	0.9388	219.54	pre-mRNA-processing-splicing factor 8, putative, expressed	-	-	-
LOC_Os08g40260|13108.t03768	5069	4558	0.9822	177.193	OsSPL15 - SBP-box gene family member, expressed	-	GO:0003677//DNA binding	-
LOC_Os03g14250|13103.t01234	5021	4183	0.989	191.249	plant protein of unknown function DUF869 domain containing protein, expressed	-	-	-
LOC_Os05g14170|13105.t01214	5011	3540	0.9638	225.537	expressed protein	-	GO:0003824//catalytic activity	-
LOC_Os01g42380|13101.t03676	4982	4916	0.991	161.469	pleiotropic drug resistance protein, putative, expressed	-	GO:0005215//transporter activity	-
LOC_Os02g02890|13102.t00191	4980	1078	0.8423	736.051	peptidyl-prolyl cis-trans isomerase, putative, expressed	-	GO:0003824//catalytic activity	-
LOC_Os09g36090|13109.t03093	4948	5924	0.9721	133.08	plus-3 domain containing protein, expressed	-	GO:0003676//nucleic acid binding	-
LOC_Os03g22740|13103.t02052	4929	1707	0.976	460.069	nucleolar protein NOP5-1, putative	-	GO:0003677//DNA binding	-
LOC_Os05g42424|13105.t03814	4912	1734	0.9348	451.343	ubiquitin family protein, putative, expressed	-	GO:0005515//protein binding	-
LOC_Os05g50480|13105.t04530	4849	3123	0.9456	247.387	protein of unknown function DUF1296 domain containing protein, expressed	-	-	-
LOC_Os04g58720|13104.t05345	4840	3860	0.9775	199.782	anthranilate phosphoribosyltransferase, putative, expressed	GO:0005783//endoplasmic reticulum	-	-
LOC_Os06g04070|13106.t00294	4808	3362	0.9265	227.858	pyridoxal-dependent decarboxylase protein, putative, expressed	-	-	GO:0006950//response to stress
LOC_Os03g08050|13103.t00678	4718	1344	0.5417	559.315	elongation factor Tu, putative, expressed	-	GO:0005515//protein binding	-
LOC_Os06g33180|13106.t02996	4704	2951	0.9732	253.978	expressed protein	-	GO:0003700//sequence-specific DNA binding transcription factor activity	-
LOC_Os05g51500|13105.t04633	4686	4406	0.9267	169.455	eukaryotic translation initiation factor 5B, putative, expressed	-	-	GO:0006412//translation
LOC_Os06g15420|13106.t01415	4674	2504	0.9089	297.407	asparagine synthetase, putative, expressed	-	GO:0003824//catalytic activity	-
LOC_Os03g11460|13103.t00964	4669	5730	0.9904	129.828	expressed protein	-	-	-
LOC_Os03g40540|13103.t03495	4657	2005	0.9915	370.075	cytochrome P450, putative, expressed	-	GO:0003824//catalytic activity	-
LOC_Os12g37860|13112.t03481	4569	5041	0.9887	144.412	expressed protein	-	-	-
LOC_Os05g38810|13105.t03454	4565	4711	0.8994	154.392	PWWP domain containing protein, expressed	-	-	-
LOC_Os03g58070|13103.t05075	4564	2432	0.8688	299.006	frigida, putative, expressed	-	-	-
LOC_Os01g11240|13101.t00990	4562	1159	0.9638	627.147	DUF538 domain containing protein, putative, expressed	-	GO:0003674//molecular_function	-
LOC_Os12g24080|13112.t02137	4536	3572	0.9986	202.329	HECT-domain domain containing protein, expressed	-	GO:0003824//catalytic activity	-
LOC_Os05g22940|13105.t01977	4535	7687	0.9826	93.9978	acetyl-CoA carboxylase, putative, expressed	-	GO:0003824//catalytic activity	-
LOC_Os02g49800|13102.t04606	4517	2215	0.94	324.918	eukaryotic aspartyl protease domain containing protein, expressed	-	GO:0003677//DNA binding	-
LOC_Os03g22730|13103.t02051	4510	1707	0.9742	420.96	nucleolar protein NOP5-1, putative	-	GO:0003677//DNA binding	-
LOC_Os06g45710|13106.t04241	4497	1796	0.9282	398.946	phosphoglycerate kinase protein, putative, expressed	GO:0005737//cytoplasm	-	-
LOC_Os08g19850|13108.t01808	4494	2498	0.9672	286.641	threonyl-tRNA synthetase, mitochondrial precursor, putative, expressed	-	GO:0000166//nucleotide binding	-
LOC_Os01g43710|13101.t03807	4468	2447	0.8043	290.922	cytochrome P450 72A1, putative, expressed	-	GO:0003824//catalytic activity	-
LOC_Os10g41960|13110.t03422	4443	2628	0.9878	269.37	eukaryotic translation initiation factor 3 subunit B, putative, expressed	-	GO:0003676//nucleic acid binding	-
LOC_Os04g40090|13104.t03553	4436	3454	0.8625	204.629	zinc finger, ZZ type family protein, expressed	GO:0005737//cytoplasm	-	-
LOC_Os06g30970|13106.t02780	4423	885	0.8802	796.29	ubiquitin-conjugating enzyme, putative, expressed	-	GO:0003824//catalytic activity	-
LOC_Os06g51270|13106.t04792	4418	5949	0.9486	118.326	1,3-beta-glucan synthase component domain containing protein, expressed	GO:0005886//plasma membrane	-	-
LOC_Os01g48960|13101.t04257	4417	7061	0.9809	99.6687	glutamate synthase, chloroplast precursor, putative, expressed	-	-	-
LOC_Os10g20630|13110.t01552	4394	2410	0.9751	290.496	vacuolar-sorting receptor precursor, putative, expressed	GO:0005794//Golgi apparatus	-	-
LOC_Os01g65900|13101.t05878	4364	2223	0.9987	312.783	chitin-inducible gibberellin-responsive protein, putative, expressed	-	GO:0003700//sequence-specific DNA binding transcription factor activity	-
LOC_Os11g08100|13111.t00715	4334	2140	0.8276	322.68	eukaryotic aspartyl protease domain containing protein, expressed	-	GO:0003677//DNA binding	-
LOC_Os04g52960|13104.t04773	4297	2535	0.9854	270.075	nucleolin, putative, expressed	-	GO:0003723//RNA binding	-
LOC_Os03g10340|13103.t00854	4277	1914	0.4164	356.037	40S ribosomal protein S3a, putative, expressed	-	GO:0005198//structural molecule activity	-
LOC_Os10g40720|13110.t03309	4276	1339	0.9873	508.809	expansin precursor, putative, expressed	-	GO:0003674//molecular_function	-
LOC_Os12g12360|13112.t01106	4263	2303	0.4681	294.93	transposon protein, putative, Mutator sub-class, expressed	-	-	-
LOC_Os03g49210|13103.t04284	4248	2288	0.955	295.819	BRCA1 C Terminus domain containing protein, expressed	-	GO:0005515//protein binding	-
LOC_Os05g42350|13105.t03806	4238	2420	0.9702	279.025	ferredoxin--nitrite reductase, putative, expressed	-	-	-
LOC_Os07g45070|13107.t04136	4212	4827	0.9785	139.03	FAT domain-containing protein, putative, expressed	-	GO:0016301//kinase activity	-
LOC_Os08g09350|13108.t00826	4204	2105	0.9895	318.206	gar2, putative, expressed	-	GO:0003723//RNA binding	-
LOC_Os02g51670|13102.t04796	4194	2071	0.9227	322.661	ethylene-responsive transcription factor, putative, expressed	-	GO:0003677//DNA binding	-
LOC_Os07g48100|13107.t04440	4164	2214	0.9164	299.661	CAMK_KIN1/SNF1/Nim1_like.31 - CAMK includes calcium/calmodulin depedent protein kinases, expressed	-	GO:0000166//nucleotide binding	-
LOC_Os10g25130|13110.t01929	4163	2174	0.9816	305.102	aminotransferase, classes I and II, domain containing protein, expressed	-	GO:0003824//catalytic activity	-
LOC_Os05g06770|13105.t00572	4160	859	0.9267	771.61	40S ribosomal protein S27a, putative, expressed	-	GO:0005515//protein binding	-
LOC_Os08g06480|13108.t00543	4132	4506	0.9734	146.106	lissencephaly type-1-like homology motif, putative, expressed	-	GO:0000166//nucleotide binding	-
LOC_Os12g43370|13112.t04021	4119	1888	0.8665	347.606	peptidase, M24 family protein, putative, expressed	-	-	GO:0009987//cellular process
LOC_Os12g41715|13112.t04179	4118	2765	0.9222	237.295	DEAD-box ATP-dependent RNA helicase, putative, expressed	-	GO:0000166//nucleotide binding	-
LOC_Os12g02290|13112.t00127	4118	1036	0.8089	633.321	LTPL23 - Protease inhibitor/seed storage/LTP family protein precursor, expressed	GO:0005886//plasma membrane	-	-
LOC_Os02g55890|13102.t05213	4105	2859	0.9773	228.769	inorganic H+ pyrophosphatase, putative, expressed	GO:0005739//mitochondrion	-	-
LOC_Os03g58840|13103.t05144	4102	1199	0.9625	545.097	vesicle-associated membrane protein, putative, expressed	GO:0016020//membrane	-	-
LOC_Os01g17430|13101.t01581	4099	3419	0.9903	191.019	coatomer subunit beta-1, putative, expressed	-	GO:0005515//protein binding	-
LOC_Os07g37750|13107.t03427	4094	5490	0.9893	118.815	ATMIN7, putative, expressed	-	GO:0030234//enzyme regulator activity	-
LOC_Os09g08430|13109.t00639	4093	950	0.9189	686.461	ribosomal protein L22, putative, expressed	-	GO:0005198//structural molecule activity	-
LOC_Os01g50760|13101.t04430	4090	1546	0.9664	421.513	polyprenyl synthetase, putative, expressed	-	-	GO:0006629//lipid metabolic process
LOC_Os06g35520|13106.t03228	4064	1436	0.9784	450.917	peroxidase precursor, putative, expressed	-	GO:0003824//catalytic activity	-
LOC_Os06g42720|13106.t03944	4018	2402	0.908	266.523	amino acid transporter, putative, expressed	-	GO:0005215//transporter activity	-
LOC_Os06g48950|13106.t04562	3994	3858	0.9655	164.947	auxin response factor 19, putative, expressed	-	GO:0003700//sequence-specific DNA binding transcription factor activity	-
LOC_Os02g03860|13102.t00287	3991	1235	0.9798	514.887	mitochondrial ATP synthase precursor, putative, expressed	GO:0005739//mitochondrion	-	-
LOC_Os06g47320|13106.t04399	3982	2136	0.9537	297.028	T-complex protein, putative, expressed	GO:0005737//cytoplasm	-	-
LOC_Os01g58240|13101.t05143	3972	2511	0.9793	252.035	OsSub6 - Putative Subtilisin homologue, expressed	GO:0005576//extracellular region	-	-
LOC_Os01g11900|13101.t01051	3966	6474	0.9907	97.6062	hhH-GPD superfamily base excision DNA repair protein, expressed	-	-	-
LOC_Os11g10710|13111.t00969	3926	1959	0.9893	319.311	protein kinase domain containing protein, expressed	-	GO:0000166//nucleotide binding	-
LOC_Os02g18550|13102.t01660	3921	1233	0.8427	506.677	40S ribosomal protein S3a, putative, expressed	-	GO:0005198//structural molecule activity	-
LOC_Os07g42950|13107.t03932	3920	1266	0.9226	493.344	40S ribosomal protein S6, putative, expressed	-	GO:0005198//structural molecule activity	-
LOC_Os11g47600|13111.t04247	3902	1293	0.952	480.824	glycosyl hydrolase, putative, expressed	-	GO:0016787//hydrolase activity	-
LOC_Os07g47700|13107.t04400	3891	1935	0.9855	320.389	NAD dependent epimerase/dehydratase family domain containing protein, expressed	-	GO:0003824//catalytic activity	-
LOC_Os01g61814|13101.t05482	3889	879	0.8817	704.931	40S ribosomal protein S23, putative, expressed	-	GO:0005198//structural molecule activity	-
LOC_Os02g13840|13102.t01195	3879	2172	0.9309	284.549	citrate synthase, putative, expressed	GO:0005739//mitochondrion	-	-
LOC_Os04g58710|13104.t05344	3826	2134	0.9175	285.659	AMP-binding domain containing protein, expressed	-	GO:0000166//nucleotide binding	-
LOC_Os08g30810|13108.t02838	3825	3261	0.7881	186.887	puromycin-sensitive aminopeptidase, putative, expressed	-	-	GO:0009987//cellular process
LOC_Os01g27040|13101.t02335	3815	3750	0.9912	162.092	chromatin-remodeling complex ATPase chain, putative, expressed	-	GO:0000166//nucleotide binding	-
LOC_Os03g22880|13103.t02066	3803	1993	0.9669	304.03	nucleolar protein 5A, putative, expressed	-	GO:0003677//DNA binding	-
LOC_Os07g46750|13107.t04304	3797	1181	0.934	512.257	elongation factor protein, putative, expressed	GO:0005737//cytoplasm	-	-
LOC_Os10g40730|13110.t03310	3766	1637	0.9432	366.547	expansin precursor, putative, expressed	-	GO:0003674//molecular_function	-
LOC_Os05g49180|13105.t04399	3758	4196	0.7021	142.698	protein of unknown function DUF1296 domain containing protein, expressed	-	-	-
LOC_Os06g19730|13106.t01792	3742	5673	0.9864	105.097	HEAT repeat family protein, putative, expressed	-	-	-
LOC_Os01g55940|13101.t04926	3740	2370	0.9941	251.432	OsGH3.2 - Probable indole-3-acetic acid-amido synthetase, expressed	-	-	GO:0006950//response to stress
LOC_Os01g67126|13101.t05992	3732	906	0.7859	656.313	ribosomal L18p/L5e family protein, putative, expressed	-	GO:0005198//structural molecule activity	-
LOC_Os01g42030|13101.t03644	3731	1998	0.9429	297.528	mitochondrial chaperone BCS1, putative, expressed	-	GO:0000166//nucleotide binding	-
LOC_Os01g68810|13101.t06157	3688	5873	0.9629	100.053	expressed protein	-	-	-
LOC_Os02g57260|13102.t05351	3687	2049	0.9444	286.701	3-ketoacyl-CoA thiolase, peroxisomal precursor, putative, expressed	-	GO:0016740//transferase activity	-
LOC_Os03g38970|13103.t03357	3666	4644	0.9694	125.776	metal ion binding protein, putative, expressed	-	-	-
LOC_Os10g10500|13110.t00851	3650	2864	0.9731	203.057	vacuolar ATP synthase 98 kDa subunit, putative, expressed	-	-	-
LOC_Os09g32650|13109.t02882	3644	3713	0.9609	156.369	leucyl-tRNA synthetase, cytoplasmic, putative, expressed	-	GO:0000166//nucleotide binding	-
LOC_Os05g28280|13105.t02504	3624	1755	0.9333	329.01	peptidase, M24 family protein, putative, expressed	-	-	GO:0009987//cellular process
LOC_Os01g49190|13101.t04280	3609	2130	0.9892	269.963	ATP synthase, putative, expressed	-	GO:0000166//nucleotide binding	-
LOC_Os03g01740|13103.t00076	3607	829	0.9867	693.249	expressed protein	-	-	-
LOC_Os04g51910|13104.t04671	3604	3056	0.9188	187.901	proteasome/cyclosome repeat containing protein, expressed	GO:0005622//intracellular	-	-
LOC_Os03g58700|13103.t05131	3596	3038	0.9727	188.595	vacuolar protein sorting-associated protein 35, putative, expressed	GO:0005623//cell	-	-
LOC_Os10g42196|13110.t03444	3588	5172	0.9642	110.533	expressed protein	-	GO:0003677//DNA binding	-
LOC_Os12g05110|13112.t00401	3580	2208	0.9529	258.334	pyruvate kinase, putative, expressed	GO:0005739//mitochondrion	-	-
LOC_Os05g39320|13105.t03506	3576	1818	0.8443	313.402	thiamine pyrophosphate enzyme, C-terminal TPP binding domain containing protein, expressed	-	GO:0003824//catalytic activity	-
LOC_Os01g07870|13101.t00665	3574	5488	0.8367	103.762	ABC transporter family protein, putative, expressed	-	GO:0005215//transporter activity	-
LOC_Os09g20350|13109.t01775	3542	1915	0.9953	294.698	ethylene-responsive transcription factor, putative, expressed	-	GO:0003677//DNA binding	-
LOC_Os09g33480|13109.t02927	3526	1515	0.9617	370.823	DAG protein, chloroplast precursor, putative, expressed	GO:0005739//mitochondrion	-	-
LOC_Os03g51140|13103.t04453	3515	4098	0.989	136.663	HEAT repeat family protein, putative, expressed	-	-	-
LOC_Os02g05450|13102.t00449	3514	2750	0.9815	203.595	Homeobox domain containing protein, expressed	-	GO:0003700//sequence-specific DNA binding transcription factor activity	-
LOC_Os05g33940|13105.t03016	3499	1809	0.8972	308.179	alpha/beta hydrolase fold, putative, expressed	-	-	-
LOC_Os03g03390|13103.t00229	3491	1679	0.9696	331.281	G-patch domain containing protein, expressed	-	GO:0003676//nucleic acid binding	-
LOC_Os06g04030|13106.t00291	3490	805	0.9764	690.76	histone H3, putative, expressed	-	GO:0003677//DNA binding	-
LOC_Os03g57290|13103.t05003	3488	2837	0.9975	195.891	cullin, putative, expressed	-	-	GO:0007049//cell cycle
LOC_Os05g05860|13105.t00480	3480	5950	0.8709	93.188	retrotransposon protein, putative, unclassified, expressed	-	-	-
LOC_Os06g17840|13106.t01655	3479	5406	0.973	102.536	expressed protein	GO:0005739//mitochondrion	-	-
LOC_Os12g38000|13112.t03493	3475	1130	0.9381	489.975	60S ribosomal protein L8, putative, expressed	-	GO:0005198//structural molecule activity	-
LOC_Os08g45010|13108.t04234	3469	2236	0.9472	247.189	ABC transporter, ATP-binding protein, putative, expressed	-	GO:0005215//transporter activity	-
LOC_Os10g41260|13110.t03359	3460	1414	0.9208	389.874	MYB family transcription factor, putative, expressed	-	GO:0003676//nucleic acid binding	-
LOC_Os07g43730|13107.t04007	3459	1433	0.7306	384.593	transcription elongation factor 1, putative, expressed	-	-	-
LOC_Os01g15640|13101.t01410	3455	2005	0.985	274.556	no apical meristem protein, putative, expressed	-	GO:0003700//sequence-specific DNA binding transcription factor activity	-
LOC_Os06g03520|13106.t00241	3413	1010	0.9812	538.409	DUF581 domain containing protein, expressed	-	-	-
LOC_Os03g56790|13103.t04949	3413	1101	0.9746	493.908	actin-depolymerizing factor, putative, expressed	GO:0005622//intracellular	-	-
LOC_Os12g30540|13112.t02767	3412	4198	0.9821	129.498	ubiquitin carboxyl-terminal hydrolase, putative, expressed	GO:0005634//nucleus	-	-
LOC_Os02g54990|13102.t05124	3408	1806	0.9474	300.663	TMS membrane protein/tumour differentially expressed protein, putative, expressed	GO:0016020//membrane	-	-
LOC_Os07g45064|13107.t04135	3398	3757	0.9912	144.105	Phosphatidylinositol kinase and FAT containing domain protein, putative, expressed	-	GO:0016301//kinase activity	-
LOC_Os05g13940|13105.t01191	3384	1900	0.8453	283.775	retrotransposon protein, putative, unclassified, expressed	-	-	-
LOC_Os04g33190|13104.t02976	3363	2874	0.9777	186.439	AMP-binding enzyme, putative, expressed	-	GO:0000166//nucleotide binding	-
LOC_Os01g22490|13101.t01964	3360	895	0.9553	598.155	40S ribosomal protein S27a, putative, expressed	-	GO:0005515//protein binding	-
LOC_Os03g31510|13103.t02772	3358	853	0.9836	627.233	cysteine proteinase inhibitor 8 precursor, putative, expressed	-	GO:0030234//enzyme regulator activity	-
LOC_Os01g38950|13101.t03350	3355	2285	0.9479	233.94	CK1_CaseinKinase_1.2 - CK1 includes the casein kinase 1 kinases, expressed	-	-	GO:0006464//protein modification process
LOC_Os01g09000|13101.t00776	3353	2858	0.9825	186.926	glutaminyl-tRNA synthetase, putative, expressed	-	GO:0000166//nucleotide binding	-
LOC_Os08g41300|13108.t03871	3349	723	0.9627	738.031	60S ribosomal protein L32, putative, expressed	-	GO:0005198//structural molecule activity	-
LOC_Os08g02690|13108.t00170	3346	3344	0.9208	159.425	MA3 domain containing protein, expressed	-	-	-
LOC_Os02g43020|13102.t03914	3323	2216	0.9707	238.923	heat shock protein STI, putative, expressed	GO:0005739//mitochondrion	-	-
LOC_Os05g47980|13105.t04278	3308	2140	0.9645	246.291	ATP synthase, putative, expressed	-	GO:0000166//nucleotide binding	-
LOC_Os02g52010|13102.t04830	3293	1421	0.9268	369.228	phosphate-induced protein 1 conserved region domain containing protein, expressed	GO:0005618//cell wall	-	-
LOC_Os04g31070|13104.t02773	3290	1731	0.8816	302.828	acyl-desaturase, chloroplast precursor, putative, expressed	-	GO:0003824//catalytic activity	-
LOC_Os04g28090|13104.t02489	3285	3578	0.9564	146.283	MYB family transcription factor, putative, expressed	-	GO:0003677//DNA binding	-
LOC_Os03g27260|13103.t02428	3274	1101	0.9328	473.793	40S ribosomal protein S6, putative, expressed	-	GO:0005198//structural molecule activity	-
LOC_Os07g04530|13107.t00347	3266	5617	0.9932	92.6423	GYF domain containing protein, putative, expressed	-	-	-
LOC_Os05g03550|13105.t00253	3253	5167	0.9895	100.31	MYB family transcription factor, putative, expressed	-	GO:0003677//DNA binding	-
LOC_Os05g23720|13105.t02056	3251	1968	0.8831	263.202	mitochondrial carrier protein, putative, expressed	-	GO:0005215//transporter activity	-
LOC_Os11g43970|13111.t03923	3242	4241	0.991	121.799	AAA-type ATPase family protein, putative, expressed	-	GO:0000166//nucleotide binding	-
LOC_Os07g02340|13107.t00131	3235	234	0.9915	2202.7	expressed protein	-	-	-
LOC_Os06g36700|13106.t03344	3229	2160	0.9838	238.184	T-complex protein, putative, expressed	GO:0005737//cytoplasm	-	-
LOC_Os07g08330|13107.t00712	3222	1723	0.9054	297.946	ribosomal protein L4, putative, expressed	-	GO:0005198//structural molecule activity	-
LOC_Os10g40700|13110.t03307	3202	1268	0.989	402.346	expansin precursor, putative, expressed	-	GO:0003674//molecular_function	-
LOC_Os03g55290|13103.t04798	3192	681	0.9883	746.815	GASR3 - Gibberellin-regulated GASA/GAST/Snakin family protein precursor, expressed	GO:0005618//cell wall	-	-
LOC_Os03g06950|13103.t00573	3191	4757	0.9891	106.879	ubiquitin carboxyl-terminal hydrolase domain containing protein, expressed	GO:0005739//mitochondrion	-	-
LOC_Os01g04650|13101.t00350	3190	3441	0.7608	147.708	PB1 domain containing protein, expressed	-	-	GO:0006464//protein modification process
LOC_Os06g34440|13106.t03120	3189	4703	0.9447	108.038	dnaJ domain containing protein, expressed	-	-	GO:0009987//cellular process
LOC_Os03g26960|13103.t02402	3171	5328	0.9835	94.8265	intron-binding protein aquarius, putative, expressed	-	GO:0003677//DNA binding	-
LOC_Os03g35340|13103.t03042	3163	6746	0.9208	74.7051	expressed protein	-	-	-
LOC_Os04g32340|13104.t02892	3158	3784	0.9075	132.971	RNA-binding motif protein, putative, expressed	-	GO:0003723//RNA binding	-
LOC_Os06g07350|13106.t00617	3153	2066	0.8127	243.159	RNA-binding motif protein, putative, expressed	-	GO:0003676//nucleic acid binding	-
LOC_Os09g33980|13109.t02979	3152	4160	0.9849	120.723	bromodomain protein 103, putative, expressed	-	GO:0000166//nucleotide binding	-
LOC_Os02g01170|13102.t00017	3137	3221	0.9478	155.175	HECT-domain domain containing protein, expressed	-	GO:0003824//catalytic activity	-
LOC_Os02g56270|13102.t05251	3130	3780	0.9352	131.932	ENTH domain containing protein, expressed	-	GO:0005488//binding	-
LOC_Os02g02410|13102.t00144	3127	2476	0.9871	201.222	DnaK family protein, putative, expressed	GO:0005739//mitochondrion	-	-
LOC_Os06g51250|13106.t04790	3125	4122	0.9757	120.792	EF hand family protein, putative, expressed	-	GO:0005488//binding	-
LOC_Os03g58910|13103.t05150	3119	8015	0.9782	62.0025	expressed protein	-	-	-
LOC_Os08g27170|13108.t02485	3113	1563	0.9814	317.335	calmodulin binding protein, putative	-	GO:0005515//protein binding	-
LOC_Os06g11990|13106.t01074	3102	3815	0.914	129.552	expressed protein	-	-	-
LOC_Os01g50160|13101.t04372	3100	4082	0.989	121	MDR-like ABC transporter, putative, expressed	-	GO:0005215//transporter activity	-
LOC_Os03g11614|13103.t00979	3099	1307	0.9434	377.784	OsMADS1 - MADS-box family gene with MIKCc type-box, expressed	-	GO:0003677//DNA binding	-
LOC_Os06g47230|13106.t04389	3074	192	0.9896	2550.94	coiled-coil domain-containing protein 72, putative, expressed	-	-	-
LOC_Os02g52960|13102.t04923	3070	5681	0.9819	86.1016	PHD-finger domain containing protein, putative, expressed	-	GO:0003677//DNA binding	-
LOC_Os02g33710|13102.t03031	3066	1788	0.9379	273.213	decarboxylase, putative, expressed	-	-	-
LOC_Os03g16690|13103.t01467	3059	2033	0.9547	239.739	oxysterol-binding protein, putative, expressed	-	-	GO:0006629//lipid metabolic process
LOC_Os03g08010|13103.t00674	3049	1344	0.1823	361.456	elongation factor Tu, putative	-	GO:0005515//protein binding	-
LOC_Os07g25680|13107.t02258	3048	4485	0.9915	108.28	protein kinase domain containing protein, expressed	-	GO:0000166//nucleotide binding	-
LOC_Os03g24339|13103.t02161	3048	5252	0.9808	92.4672	PWWP domain containing protein, expressed	-	-	-
LOC_Os08g13690|13108.t01257	3048	1269	0.9236	382.693	60S ribosomal protein L7, putative, expressed	-	GO:0005198//structural molecule activity	-
LOC_Os03g11720|13103.t00989	3039	3129	0.9856	154.747	glycosyl hydrolase, family 31, putative, expressed	GO:0005783//endoplasmic reticulum	-	-
LOC_Os02g39160|13102.t03577	3039	2688	0.9933	180.135	hydroxymethylbutenyl 4-diphosphate synthase, putative, expressed	-	GO:0003824//catalytic activity	-
LOC_Os08g40690|13108.t03811	3032	1368	0.9905	353.135	glycosyl hydrolase, putative, expressed	-	GO:0016787//hydrolase activity	-
LOC_Os03g58050|13103.t05073	3032	1017	0.885	475.013	ribosomal protein S13p/S18e, putative, expressed	-	GO:0005198//structural molecule activity	-
LOC_Os05g49030|13105.t04383	3028	984	0.9634	490.296	60S ribosomal protein L18a, putative, expressed	-	GO:0005198//structural molecule activity	-
LOC_Os03g57340|13103.t05008	3027	1558	0.9923	309.558	chaperone protein dnaJ, putative, expressed	GO:0005739//mitochondrion	-	-
LOC_Os05g34540|13105.t03076	3021	1991	0.9553	241.756	rab GDP dissociation inhibitor alpha, putative, expressed	-	-	GO:0006810//transport
LOC_Os02g12794|13102.t01089	3018	1776	0.9431	270.753	elongation factor 1-gamma, putative, expressed	GO:0005634//nucleus	-	-
LOC_Os07g43030|13107.t03939	3014	3220	0.9901	149.137	calmodulin-binding transcription activator, putative, expressed	-	GO:0005515//protein binding	-
LOC_Os02g39920|13102.t03654	3014	3038	0.9184	158.071	AT hook motif family protein, expressed	GO:0005739//mitochondrion	-	-
LOC_Os09g34910|13109.t03025	3011	2467	0.9615	194.464	DEAD-box ATP-dependent RNA helicase 7, putative, expressed	-	GO:0000166//nucleotide binding	-
LOC_Os10g42100|13110.t03436	3004	3647	0.5893	131.239	pyruvate kinase, putative, expressed	GO:0005739//mitochondrion	-	-
LOC_Os02g56280|13102.t05252	3000	3331	0.9565	143.497	zinc finger family protein, putative, expressed	-	GO:0003824//catalytic activity	-
LOC_Os05g19970|13105.t01781	2996	3317	0.9831	143.911	ZOS5-06 - C2H2 zinc finger protein, expressed	-	GO:0003676//nucleic acid binding	-
LOC_Os03g56060|13103.t04871	2977	2695	0.833	176.002	CSLC9 - cellulose synthase-like family C, expressed	GO:0005794//Golgi apparatus	-	-
LOC_Os04g52460|13104.t04723	2977	5645	0.991	84.0257	retrotransposon protein, putative, unclassified, expressed	-	-	-
LOC_Os03g13380|13103.t01150	2975	2589	0.971	183.085	transmembrane 9 superfamily member, putative, expressed	-	GO:0005515//protein binding	-
LOC_Os01g37800|13101.t03241	2971	1194	0.8551	396.457	ras-related protein, putative, expressed	-	GO:0000166//nucleotide binding	-
LOC_Os01g45910|13101.t03964	2969	2258	0.9703	209.5	plastidic ATP/ADP-transporter, putative, expressed	-	-	-
LOC_Os02g47150|13102.t04335	2955	5291	0.9185	88.9851	DNA topoisomerase 2, putative, expressed	-	GO:0000166//nucleotide binding	-
LOC_Os02g30050|13102.t02712	2950	660	0.8879	712.157	ribosomal protein L29, putative, expressed	-	GO:0005198//structural molecule activity	-
LOC_Os12g06890|13112.t00573	2949	3370	0.9501	139.426	OsNucAP3 - Putative Nucleoporin Autopeptidase homologue, expressed	-	GO:0005215//transporter activity	-
LOC_Os11g34450|13111.t02995	2942	1518	0.9012	308.794	14-3-3 protein, putative, expressed	-	GO:0005488//binding	-
LOC_Os01g43540|13101.t03790	2938	1518	0.9789	308.374	suppressor of G2 allele of SKP1, putative, expressed	-	GO:0005515//protein binding	-
LOC_Os02g02050|13102.t00109	2930	8431	0.9765	55.3715	SNF2 family N-terminal domain containing protein, expressed	-	GO:0000166//nucleotide binding	-
LOC_Os05g27940|13105.t02473	2929	1132	0.9214	412.259	40S ribosomal protein S7, putative, expressed	-	GO:0005198//structural molecule activity	-
LOC_Os05g05470|13105.t00441	2929	2092	0.9799	223.077	T-complex protein, putative, expressed	GO:0005737//cytoplasm	-	-
LOC_Os06g43090|13106.t03978	2929	1376	0.9898	339.155	MYB transcription factor TaMYB1, putative, expressed	-	GO:0003677//DNA binding	-
LOC_Os02g47970|13102.t04418	2926	7433	0.9922	62.7202	calpain, putative, expressed	-	-	-
LOC_Os03g11410|13103.t00959	2916	2176	0.9393	213.514	mitochondrial-processing peptidase subunit, mitochondrial precursor, putative, expressed	GO:0005739//mitochondrion	-	-
LOC_Os04g32650|13104.t02921	2916	2496	0.9038	186.14	tRNA synthetase class II core domain containing protein, expressed	-	GO:0000166//nucleotide binding	-
LOC_Os02g52290|13102.t04858	2915	715	0.9091	649.576	peptidyl-prolyl cis-trans isomerase, FKBP-type, putative, expressed	-	GO:0003824//catalytic activity	-
LOC_Os02g08330|13102.t00741	2908	2182	0.9918	212.343	gp176, putative, expressed	-	-	-
LOC_Os07g03180|13107.t00215	2904	900	0.9889	514.105	GCRP3 - Glycine and cysteine rich family protein precursor, expressed	-	-	-
LOC_Os08g23730|13108.t02147	2902	2237	0.8945	206.694	class I glutamine amidotransferase, putative, expressed	-	GO:0003824//catalytic activity	-
LOC_Os04g58910|13104.t05365	2897	3407	0.9786	135.48	receptor protein kinase TMK1 precursor, putative, expressed	-	GO:0000166//nucleotide binding	-
LOC_Os07g38270|13107.t03478	2892	3242	0.9522	142.129	insulin-degrading enzyme, putative, expressed	-	-	GO:0009987//cellular process
LOC_Os03g13170|13103.t01130	2883	912	0.9397	503.671	ubiquitin fusion protein, putative, expressed	-	GO:0005515//protein binding	-
LOC_Os07g45400|13107.t04167	2879	7027	0.9717	65.2784	expressed protein	-	-	-
LOC_Os02g20930|13102.t01892	2868	2243	0.9701	203.726	apoptosis inhibitor 5, putative, expressed	-	-	GO:0008219//cell death
LOC_Os10g10244|13110.t00829	2867	3500	0.9114	130.514	alanyl-tRNA synthetase, putative, expressed	GO:0005739//mitochondrion	-	-
LOC_Os06g31210|13106.t02803	2863	2862	0.9675	159.386	methionyl-tRNA synthetase, putative, expressed	-	GO:0003723//RNA binding	-
LOC_Os10g22950|13110.t01768	2853	3560	0.9781	127.688	calmodulin-binding transcription activator, putative, expressed	-	GO:0005515//protein binding	-
LOC_Os06g20370|13106.t01854	2847	2372	0.9401	191.236	microtubule associated protein, putative, expressed	GO:0005634//nucleus	-	-
LOC_Os07g06950|13107.t00583	2843	3996	0.9002	113.357	ubiquitin carboxyl-terminal hydrolase, putative, expressed	-	GO:0016787//hydrolase activity	-
LOC_Os07g10770|13107.t00955	2835	4025	0.966	112.224	CESA8 - cellulose synthase, expressed	GO:0005783//endoplasmic reticulum	-	-
LOC_Os06g37440|13106.t03414	2833	1831	0.8717	246.522	elongation factor 1-gamma, putative, expressed	-	GO:0008135//translation factor activity, nucleic acid binding	-
LOC_Os02g52280|13102.t04857	2832	3805	0.9947	118.587	expressed protein	-	-	-
LOC_Os08g44530|13108.t04187	2826	2222	0.9932	202.64	dihydroxy-acid dehydratase, putative, expressed	-	GO:0003824//catalytic activity	-
LOC_Os03g27820|13103.t02482	2821	3028	0.9931	148.438	expressed protein	-	-	-
LOC_Os03g22900|13103.t02068	2818	4929	0.987	91.0919	SNF2 family N-terminal domain containing protein, expressed	-	GO:0000166//nucleotide binding	-
LOC_Os03g32580|13103.t02871	2809	1183	0.9222	378.325	BRASSINOSTEROID INSENSITIVE 1-associated receptor kinase 1 precursor, putative, expressed	-	GO:0000166//nucleotide binding	-
LOC_Os05g46230|13105.t04153	2808	2753	0.4239	162.513	NAP domain containing protein, putative, expressed	-	GO:0003677//DNA binding	-
LOC_Os03g04410|13103.t00324	2807	3519	0.9594	127.093	aconitate hydratase protein, putative, expressed	-	GO:0003824//catalytic activity	-
LOC_Os01g38970|13101.t03352	2806	3871	0.9894	115.495	carbamoyl-phosphate synthase large chain, putative, expressed	-	GO:0000166//nucleotide binding	-
LOC_Os07g01920|13107.t00093	2806	2481	0.9524	180.201	nucleolar GTP-binding protein 1, putative, expressed	-	GO:0000166//nucleotide binding	-
LOC_Os02g56960|13102.t05322	2796	782	0.922	569.676	ribosomal protein, putative, expressed	-	GO:0005198//structural molecule activity	-
LOC_Os04g51090|13104.t04584	2794	8043	0.9817	55.3485	tRNA-splicing endonuclease positive effector-related, putative, expressed	-	GO:0003677//DNA binding	-
LOC_Os04g51960|13104.t04676	2793	2803	0.9725	158.762	expressed protein	-	-	-
LOC_Os10g30450|13110.t02378	2792	1475	0.9824	301.593	heavy-metal-associated domain-containing protein, putative, expressed	-	GO:0005488//binding	-
LOC_Os04g36050|13104.t03259	2787	2354	0.9507	188.637	cleft lip and palate transmembrane protein 1, putative, expressed	GO:0005783//endoplasmic reticulum	-	-
LOC_Os01g11040|13101.t00974	2784	4673	0.9412	94.9229	SCAR-like protein 2, putative, expressed	-	-	-
LOC_Os05g49230|13105.t04403	2779	2757	0.9249	160.601	ribosomal RNA large subunit methyltransferase J, putative, expressed	-	GO:0016740//transferase activity	-
LOC_Os03g21540|13103.t01933	2774	3264	0.9908	135.411	TKL_IRAK_CrRLK1L-1.8 - The CrRLK1L-1 subfamily has homology to the CrRLK1L homolog, expressed	-	GO:0000166//nucleotide binding	-
LOC_Os04g56530|13104.t05129	2762	4715	0.9843	93.3339	STE_MEKK_ste11_MAP3K.1 - STE kinases include homologs to sterile 7, sterile 11 and sterile 20 from yeast, expressed	-	GO:0003677//DNA binding	-
LOC_Os06g37180|13106.t03392	2752	2083	0.9789	210.502	ATP synthase, putative, expressed	-	GO:0000166//nucleotide binding	-
LOC_Os03g44150|13103.t03807	2739	1882	0.8209	231.884	aminotransferase, putative, expressed	GO:0005739//mitochondrion	-	-
LOC_Os02g07120|13102.t00619	2736	4480	0.9199	97.3051	HEAT repeat family protein, putative, expressed	-	-	-
LOC_Os01g16190|13101.t01465	2736	1339	0.9664	325.561	26S proteasome non-ATPase regulatory subunit 14, putative, expressed	GO:0005622//intracellular	-	-
LOC_Os10g31460|13110.t02467	2727	946	0.8499	459.295	retrotransposon protein, putative, unclassified, expressed	-	-	-
LOC_Os03g62090|13103.t05448	2726	4365	0.9773	99.5037	CESA5 - cellulose synthase, expressed	GO:0005783//endoplasmic reticulum	-	-
LOC_Os05g49800|13105.t04461	2724	2025	0.962	214.328	ketol-acid reductoisomerase, chloroplast precursor, putative, expressed	-	-	-
LOC_Os12g32986|13112.t02999	2721	2947	0.9494	147.111	heat shock protein, putative, expressed	-	GO:0000166//nucleotide binding	-
LOC_Os07g07680|13107.t00652	2717	2725	0.7321	158.862	frigida, putative, expressed	-	-	-
LOC_Os06g04270|13106.t00312	2713	2761	0.9232	156.56	transketolase, chloroplast precursor, putative, expressed	-	GO:0016740//transferase activity	-
LOC_Os06g29430|13106.t02633	2696	5292	0.9503	81.1704	cytidine and deoxycytidylate deaminase zinc-binding region family protein, expressed	-	GO:0005488//binding	-
LOC_Os04g57600|13104.t05235	2677	2787	0.9541	153.041	zinc finger C-x8-C-x5-C-x3-H type family protein, expressed	-	GO:0003676//nucleic acid binding	-
LOC_Os02g03080|13102.t00210	2674	2784	0.9953	153.035	eukaryotic translation initiation factor 3 subunit C, putative, expressed	GO:0005737//cytoplasm	-	-
LOC_Os07g42450|13107.t03883	2671	1348	0.6929	315.705	ribosomal protein S2, putative, expressed	-	GO:0005198//structural molecule activity	-
LOC_Os11g19060|13111.t01678	2667	2276	0.9613	186.702	BABY BOOM 1, putative, expressed	-	-	GO:0000003//reproduction
LOC_Os10g17280|13110.t01282	2662	1456	0.8846	291.302	ATP synthase gamma chain, putative, expressed	GO:0009536//plastid	-	-
LOC_Os01g46810|13101.t04048	2662	4832	0.9522	87.7766	viral A-type inclusion protein repeat containing protein, expressed	-	GO:0000166//nucleotide binding	-
LOC_Os10g42439|13110.t03465	2649	8353	0.9729	50.5286	heat shock protein DnaJ, putative, expressed	-	-	GO:0000003//reproduction
LOC_Os10g31950|13110.t02513	2644	2083	0.9568	202.241	3-ketoacyl-CoA thiolase, peroxisomal precursor, putative, expressed	-	GO:0016740//transferase activity	-
LOC_Os11g26860|13111.t02295	2634	1926	0.96	217.9	serine hydroxymethyltransferase, mitochondrial precursor, putative, expressed	-	GO:0003723//RNA binding	-
LOC_Os01g03950|13101.t00283	2632	3485	0.9412	120.332	glycosyl hydrolase, family 31, putative, expressed	GO:0005783//endoplasmic reticulum	-	-
LOC_Os08g05840|13108.t00481	2631	3448	0.9719	121.577	DNA topoisomerase 1, putative, expressed	-	-	-
LOC_Os12g07010|13112.t00585	2626	1489	0.9496	280.994	ribosomal protein L3, putative, expressed	-	GO:0005198//structural molecule activity	-
LOC_Os03g59020|13103.t05159	2626	2101	0.9624	199.144	T-complex protein, putative, expressed	GO:0005737//cytoplasm	-	-
LOC_Os12g36180|13112.t03318	2624	3664	0.9629	114.105	auxilin, putative, expressed	-	-	GO:0009987//cellular process
LOC_Os05g45660|13105.t04094	2610	1821	0.899	228.364	plasminogen activator inhibitor 1 RNA-binding protein, putative, expressed	-	GO:0003723//RNA binding	-
LOC_Os01g67134|13101.t05993	2600	1390	0.8295	298.027	ribosomal L18p/L5e family protein, putative, expressed	-	GO:0005198//structural molecule activity	-
LOC_Os03g23950|13103.t02121	2600	3256	0.9312	127.229	adapitin protein, putative, expressed	-	GO:0005515//protein binding	-
LOC_Os01g36930|13101.t03163	2598	1860	0.9747	222.548	ubiquitin carboxyl-terminal hydrolase 6, putative, expressed	GO:0005634//nucleus	-	-
LOC_Os05g11780|13105.t01022	2598	1473	0.9437	281.018	mitochondrial carrier protein, putative, expressed	-	GO:0005215//transporter activity	-
LOC_Os02g22130|13102.t02011	2589	1628	0.7826	253.382	expressed protein	GO:0016020//membrane	-	-
LOC_Os01g72240|13101.t06442	2588	2084	0.8872	197.863	uridine 5-monophosphate synthase, putative, expressed	-	GO:0003824//catalytic activity	-
LOC_Os08g42560|13108.t03996	2588	2651	0.9559	155.544	tRNA synthetase class II core domain containing protein, expressed	-	GO:0000166//nucleotide binding	-
LOC_Os02g04490|13102.t00351	2586	5722	0.9904	72.0076	histone acetyltransferase HAC1, putative, expressed	-	GO:0005515//protein binding	-
LOC_Os07g07040|13107.t00592	2582	1297	0.9877	317.186	erythrocyte binding protein 3, putative, expressed	-	-	-
LOC_Os10g01610|13110.t00056	2563	3893	0.9869	104.897	expressed protein	-	-	-
LOC_Os11g38900|13111.t03431	2561	3318	0.994	122.979	histone-lysine N-methyltransferase, H3 lysine-9 specific SUVH1, putative, expressed	-	GO:0003676//nucleic acid binding	-
LOC_Os01g17190|13101.t01563	2556	922	0.9262	441.7	OsCam3 - Calmodulin, expressed	-	GO:0005488//binding	-
LOC_Os03g28410|13103.t05670	2553	822	0.9039	494.853	ribosomal protein S2, putative	-	GO:0005198//structural molecule activity	-
LOC_Os03g13560|13103.t01168	2553	2848	0.9059	142.826	hydroxyproline-rich glycoprotein family protein, putative, expressed	-	-	-
LOC_Os07g07974|13107.t00681	2553	2886	0.9744	140.946	tesmin/TSO1-like CXC domain containing protein, expressed	-	GO:0003700//sequence-specific DNA binding transcription factor activity	-
LOC_Os01g56140|13101.t04945	2549	3450	0.9693	117.719	expressed protein	-	-	-
LOC_Os12g33100|13112.t03011	2539	1946	0.9317	207.882	guanylate kinase, putative, expressed	-	GO:0016301//kinase activity	-
LOC_Os10g30580|13110.t02390	2538	2882	0.6631	140.312	cell division control protein 48 homolog E, putative, expressed	-	GO:0000166//nucleotide binding	-
LOC_Os06g50154|13106.t04685	2536	1164	0.9802	347.131	translocon-associated protein subunit alpha precursor, putative, expressed	GO:0005783//endoplasmic reticulum	-	-
LOC_Os02g27760|13102.t02484	2536	828	0.93	487.996	40S ribosomal protein S15a, putative, expressed	-	GO:0005198//structural molecule activity	-
LOC_Os03g50885|13103.t05697	2533	1463	0.9877	275.86	actin, putative, expressed	-	GO:0005198//structural molecule activity	-
LOC_Os06g39760|13106.t03644	2532	1902	0.9437	212.105	WD domain, G-beta repeat domain containing protein, expressed	-	GO:0000166//nucleotide binding	-
LOC_Os03g64080|13103.t05636	2528	6225	0.4965	64.7046	retrotransposon protein, putative, Ty1-copia subclass	-	-	-
LOC_Os05g34270|13105.t03049	2520	2711	0.9174	148.105	inactive receptor kinase At1g27190 precursor, putative, expressed	-	GO:0000166//nucleotide binding	-
LOC_Os03g11890|13103.t01004	2519	5003	0.9504	80.2223	potyvirus VPg interacting protein, putative, expressed	-	-	-
LOC_Os10g28610|13110.t02209	2511	6476	0.9223	61.7785	KIP1, putative, expressed	-	GO:0000166//nucleotide binding	-
LOC_Os01g18670|13101.t01652	2508	3858	0.9938	103.577	MDR-like ABC transporter, putative, expressed	-	GO:0005215//transporter activity	-
LOC_Os11g26910|13111.t02300	2507	900	0.9811	443.822	SKP1-like protein 1B, putative, expressed	-	GO:0003824//catalytic activity	-
LOC_Os01g09560|13101.t00833	2504	2012	0.9836	198.291	mitochondrial-processing peptidase subunit alpha, mitochondrial precursor, putative, expressed	GO:0005739//mitochondrion	-	-
LOC_Os05g01820|13105.t00082	2504	1009	0.9415	395.404	cytochrome b5-like Heme/Steroid binding domain containing protein, expressed	-	GO:0003824//catalytic activity	-
LOC_Os05g36290|13105.t03250	2503	1883	0.2942	211.791	actin, putative, expressed	-	GO:0005198//structural molecule activity	-
LOC_Os08g39450|13108.t03688	2502	1219	0.7925	327.025	AN1-like zinc finger domain containing protein, expressed	-	-	-
LOC_Os08g09940|13108.t00884	2487	2252	0.5497	175.956	GTP-binding protein, putative, expressed	-	-	-
LOC_Os03g13300|13103.t01142	2485	2149	0.9246	184.241	glutamate decarboxylase, putative, expressed	-	GO:0003824//catalytic activity	-
LOC_Os02g11050|13102.t00961	2483	1770	0.9282	223.512	26S protease regulatory subunit, putative, expressed	-	GO:0000166//nucleotide binding	-
LOC_Os07g29450|13107.t02627	2483	3167	0.9444	124.918	expressed protein	-	-	-
LOC_Os05g48820|13105.t04362	2466	5841	0.9947	67.2672	DDT, putative, expressed	-	GO:0003677//DNA binding	-
LOC_Os04g46620|13104.t04179	2464	2061	0.9835	190.485	T-complex protein, putative, expressed	GO:0005737//cytoplasm	-	-
LOC_Os06g10520|13106.t00926	2464	2703	0.963	145.242	pantothenate kinase, putative, expressed	-	GO:0016301//kinase activity	-
LOC_Os11g14420|13111.t01283	2461	2630	0.8627	149.092	inactive receptor kinase At1g27190 precursor, putative, expressed	-	GO:0000166//nucleotide binding	-
LOC_Os03g21940|13103.t01973	2460	1123	0.8451	349.022	60S ribosomal protein L19-3, putative, expressed	-	GO:0005198//structural molecule activity	-
LOC_Os08g03350|13108.t00237	2456	1886	0.9581	207.484	amino acid transporter, putative, expressed	-	GO:0005215//transporter activity	-
LOC_Os02g05880|13102.t00492	2443	6900	0.9183	56.412	RNA polymerase Rpb1, domain 2 family protein, expressed	-	GO:0003677//DNA binding	-
LOC_Os09g24260|13109.t02118	2435	3369	0.8964	115.158	WD domain, G-beta repeat domain containing protein, expressed	-	GO:0000166//nucleotide binding	-
LOC_Os05g01020|13105.t00005	2428	4879	0.7895	79.2894	transcriptional repressor, putative, expressed	-	GO:0003700//sequence-specific DNA binding transcription factor activity	-
LOC_Os10g36810|13110.t02956	2428	5532	0.9196	69.9301	plus-3 domain containing protein, putative, expressed	-	GO:0003676//nucleic acid binding	-
LOC_Os08g27070|13108.t02475	2427	1135	0.9084	340.699	co-chaperone protein SBA1, putative, expressed	-	-	-
LOC_Os05g41210|13105.t03693	2424	1017	0.9125	379.76	OsCam2 - Calmodulin, expressed	-	GO:0005488//binding	-
LOC_Os04g44910|13104.t04014	2423	2675	0.9783	144.32	receptor like protein kinase, putative, expressed	-	GO:0004872//receptor activity	-
LOC_Os06g48330|13106.t04500	2420	2941	0.9249	131.105	ATEXO70G1, putative, expressed	-	GO:0005515//protein binding	-
LOC_Os04g20220|13104.t01745	2417	2223	0.9838	173.235	elongation factor Tu, putative, expressed	-	GO:0005515//protein binding	-
LOC_Os02g21970|13102.t01994	2414	1798	0.8815	213.917	26S protease regulatory subunit 6B, putative, expressed	-	GO:0000166//nucleotide binding	-
LOC_Os12g37720|13112.t03467	2414	4346	0.7711	88.5004	zinc knuckle family protein, expressed	-	-	-
LOC_Os01g57073|13101.t05036	2411	3913	0.8789	98.1714	insulin-degrading enzyme, putative, expressed	-	-	GO:0009987//cellular process
LOC_Os02g37862|13102.t03438	2407	1027	0.9211	373.425	60S ribosomal protein L6, putative, expressed	-	GO:0005198//structural molecule activity	-
LOC_Os09g07294|13109.t00526	2405	2467	0.9976	155.326	purity of essence, putative, expressed	-	-	-
LOC_Os02g57640|13102.t05389	2401	1470	0.949	260.239	KH domain containing protein, putative, expressed	-	GO:0003676//nucleic acid binding	-
LOC_Os06g10620|13106.t00936	2393	2477	0.9774	153.927	transcription elongation factor SPT5 homolog 1, putative, expressed	-	GO:0000166//nucleotide binding	-
LOC_Os10g30100|13110.t02342	2391	2709	0.9823	140.627	3-5 exonuclease family protein, putative, expressed	-	GO:0003676//nucleic acid binding	-
LOC_Os05g08840|13105.t00771	2390	3149	0.9686	120.927	DnaK family protein, putative, expressed	GO:0005739//mitochondrion	-	-
LOC_Os02g58490|13102.t05476	2386	3647	0.8325	104.239	PINHEAD, putative, expressed	-	-	-
LOC_Os03g11240|13103.t00942	2384	4577	0.9764	82.9894	nucleotidyltransferase, putative, expressed	-	GO:0016740//transferase activity	-
LOC_Os01g52390|13101.t04586	2376	1614	0.938	234.553	plasminogen activator inhibitor 1 RNA-binding protein, putative, expressed	-	GO:0003723//RNA binding	-
LOC_Os02g12850|13102.t01095	2375	1962	0.8481	192.869	RNA recognition motif containing protein, expressed	-	GO:0003676//nucleic acid binding	-
LOC_Os05g51590|13105.t04642	2375	1439	0.9312	262.966	N-rich protein, putative, expressed	-	-	-
LOC_Os06g15990|13106.t01470	2373	2355	0.8858	160.548	aldehyde dehydrogenase, putative, expressed	-	GO:0003824//catalytic activity	-
LOC_Os05g51180|13105.t04601	2371	1717	0.9837	220.018	hyaluronan/mRNA binding family domain containing protein, expressed	-	GO:0003723//RNA binding	-
LOC_Os03g57690|13103.t05040	2370	4068	0.8181	92.825	aldehyde oxidase, putative	-	GO:0003824//catalytic activity	-
LOC_Os07g09400|13107.t00817	2370	4119	0.9429	91.6757	RNA ligase isoform 1, putative, expressed	-	-	-
LOC_Os04g31900|13104.t02850	2368	3633	0.9799	103.852	calmodulin-binding transcription activator 4, putative, expressed	-	GO:0005515//protein binding	-
LOC_Os02g35950|13102.t03250	2367	1413	0.9137	266.903	RNA recognition motif containing protein, putative, expressed	-	GO:0003676//nucleic acid binding	-
LOC_Os07g12340|13107.t01108	2365	1313	0.949	286.988	NAC domain-containing protein 67, putative, expressed	-	GO:0003700//sequence-specific DNA binding transcription factor activity	-
LOC_Os01g56490|13101.t04981	2362	4246	0.9065	88.6334	ubiquitin carboxyl-terminal hydrolase, putative, expressed	GO:0005634//nucleus	-	-
LOC_Os07g10150|13107.t00891	2354	3204	0.9806	117.061	coatomer subunit gamma-2, putative, expressed	-	GO:0005515//protein binding	-
LOC_Os02g12440|13102.t01051	2350	3093	0.9176	121.056	receptor kinase, putative, expressed	-	GO:0000166//nucleotide binding	-
LOC_Os02g11760|13102.t00983	2346	4703	0.9704	79.4787	pleiotropic drug resistance protein, putative, expressed	-	GO:0005215//transporter activity	-
LOC_Os07g10250|13107.t00901	2342	2699	0.8681	138.255	DEAD-box ATP-dependent RNA helicase 52B, putative, expressed	-	GO:0000166//nucleotide binding	-
LOC_Os04g40874|13104.t03630	2339	2308	0.9068	161.47	glucose-6-phosphate 1-dehydrogenase, cytoplasmic isoform, putative, expressed	-	GO:0003824//catalytic activity	-
LOC_Os08g41790|13108.t03919	2337	2040	0.9039	182.527	phosphoribulokinase/Uridine kinase family protein, expressed	-	GO:0000166//nucleotide binding	-
LOC_Os05g41060|13105.t03677	2337	1327	0.1839	280.598	ADP-ribosylation factor, putative, expressed	-	GO:0000166//nucleotide binding	-
LOC_Os06g01170|13106.t00016	2335	3904	0.99	95.296	PHD-finger domain containing protein, expressed	-	GO:0003677//DNA binding	-
LOC_Os01g53680|13101.t04708	2324	2043	0.9765	181.245	6-phosphofructokinase, putative, expressed	GO:0005575//cellular_component	-	-
LOC_Os07g49520|13107.t04579	2320	3644	0.9879	101.439	2-oxoglutarate dehydrogenase E1 component, mitochondrial precursor, putative, expressed	-	GO:0003824//catalytic activity	-
LOC_Os08g44510|13108.t04185	2319	3684	0.9653	100.295	UDP-N-acetylglucosamine--peptide N-acetylglucosaminyltransferase SPINDLY, putative, expressed	-	GO:0005488//binding	-
LOC_Os04g42140|13104.t03753	2314	3160	0.9421	116.674	eukaryotic initiation factor iso-4F subunit p82-34, putative, expressed	-	GO:0003723//RNA binding	-
LOC_Os05g05950|13105.t00489	2310	4276	0.968	86.074	TOC159, putative, expressed	-	GO:0000166//nucleotide binding	-
LOC_Os01g43050|13101.t03740	2307	2897	0.9638	126.881	CENP-C1, putative, expressed	-	-	-
LOC_Os12g13320|13112.t01202	2303	1844	0.9886	198.99	argininosuccinate synthase, chloroplast precursor, putative, expressed	-	GO:0000166//nucleotide binding	-
LOC_Os04g55960|13104.t05073	2300	2578	0.9201	142.149	NADPH reductase, putative, expressed	-	GO:0003723//RNA binding	-
LOC_Os01g27730|13101.t02401	2300	2600	0.7923	140.946	GTPase of unknown function domain containing protein, putative, expressed	-	GO:0000166//nucleotide binding	-
LOC_Os01g49290|13101.t04290	2300	1431	0.9532	256.086	WD repeat-containing protein, putative, expressed	-	GO:0000166//nucleotide binding	-
LOC_Os02g27030|13102.t02409	2297	1635	0.9676	223.842	cysteine proteinase 1 precursor, putative, expressed	-	-	GO:0006950//response to stress
LOC_Os01g18050|13101.t01594	2295	2913	0.5623	125.528	tubulin/FtsZ domain containing protein, putative, expressed	-	GO:0005198//structural molecule activity	-
LOC_Os01g43020|13101.t03737	2294	2502	0.9964	146.084	CTP synthase, putative, expressed	-	GO:0003824//catalytic activity	-
LOC_Os06g43840|13106.t04050	2294	4300	0.9042	85.0007	protein kinase domain containing protein, expressed	-	GO:0000166//nucleotide binding	-
LOC_Os04g54840|13104.t04962	2288	4264	0.988	85.4941	DNA-directed RNA polymerase subunit, putative, expressed	-	GO:0003677//DNA binding	-
LOC_Os02g44520|13102.t04075	2287	4600	0.9163	79.2147	OsSub19 - Putative Subtilisin homologue, expressed	-	GO:0016787//hydrolase activity	-
LOC_Os01g52050|13101.t04555	2287	3945	0.983	92.367	systemin receptor SR160 precursor, putative, expressed	-	GO:0000166//nucleotide binding	-
LOC_Os06g14406|13106.t01314	2285	2770	0.9845	131.433	SYD, putative, expressed	-	-	-
LOC_Os08g36860|13108.t03434	2280	2199	0.9673	165.199	cytochrome P450, putative, expressed	-	GO:0003824//catalytic activity	-
LOC_Os07g38730|13107.t03525	2276	1783	0.9798	203.385	tubulin/FtsZ domain containing protein, putative, expressed	-	GO:0005198//structural molecule activity	-
LOC_Os10g35250|13110.t02814	2276	3030	0.9772	119.682	vacuolar protein-sorting protein bro1, putative, expressed	-	-	-
LOC_Os01g51890|13101.t04541	2274	2687	0.9486	134.84	endonuclease/exonuclease/phosphatase family domain containing protein, expressed	-	GO:0016787//hydrolase activity	-
LOC_Os12g31800|13112.t02887	2273	1107	0.9322	327.152	glycine-rich RNA-binding protein 7, putative, expressed	-	GO:0003676//nucleic acid binding	-
LOC_Os04g25410|13104.t02240	2270	1936	0.9401	186.818	pentatricopeptide repeat domain containing protein, putative, expressed	-	GO:0003677//DNA binding	-
LOC_Os01g13730|13101.t01227	2266	1948	0.9045	185.34	WD domain, G-beta repeat domain containing protein, expressed	-	GO:0000166//nucleotide binding	-
LOC_Os12g32240|13112.t02930	2265	1088	0.9678	331.693	eukaryotic translation initiation factor 5A, putative, expressed	-	-	GO:0006412//translation
LOC_Os01g54870|13101.t04822	2264	933	0.9829	386.627	60S ribosomal protein L18a, putative, expressed	-	GO:0005198//structural molecule activity	-
LOC_Os01g55170|13101.t04853	2262	1637	0.964	220.162	la domain containing protein, expressed	-	GO:0003676//nucleic acid binding	-
LOC_Os01g69990|13101.t06223	2253	4943	0.9897	72.622	GYF domain containing protein, putative, expressed	-	-	-
LOC_Os02g18660|13102.t01672	2246	2308	0.9406	155.05	expressed protein	-	-	-
LOC_Os02g55140|13102.t05140	2246	2215	0.8655	161.56	leucine aminopeptidase, chloroplast precursor, putative, expressed	-	-	GO:0009987//cellular process
LOC_Os02g42040|13102.t03817	2244	4437	0.9736	80.5807	MIF4G domain containing protein, putative, expressed	-	GO:0003723//RNA binding	-
LOC_Os03g21720|13103.t01952	2243	2575	0.9499	138.787	vacuolar-sorting receptor precursor, putative, expressed	GO:0005794//Golgi apparatus	-	-
LOC_Os04g42320|13104.t03769	2238	3074	0.9837	115.999	AT hook motif family protein, expressed	GO:0005739//mitochondrion	-	-
LOC_Os03g60590|13103.t05307	2237	926	0.9168	384.904	actin-depolymerizing factor, putative, expressed	GO:0005622//intracellular	-	-
LOC_Os10g32880|13110.t02587	2236	1494	0.994	238.462	WD domain, G-beta repeat domain containing protein, expressed	-	GO:0000166//nucleotide binding	-
LOC_Os09g17760|13109.t01571	2236	3565	0.9759	99.9332	expressed protein	-	-	-
LOC_Os03g13590|13103.t01171	2231	2693	0.9458	131.996	potyvirus VPg interacting protein, putative, expressed	-	-	-
LOC_Os07g14850|13107.t01350	2230	4109	0.9474	86.4701	CESA6 - cellulose synthase, expressed	GO:0005783//endoplasmic reticulum	-	-
LOC_Os08g40230|13108.t03765	2230	1588	0.9786	223.744	expressed protein	-	-	-
LOC_Os12g43600|13112.t04044	2227	864	0.9248	410.68	RNA recognition motif containing protein, expressed	-	GO:0003676//nucleic acid binding	-
LOC_Os05g06350|13105.t00530	2225	2632	0.9628	134.692	importin subunit alpha, putative, expressed	-	GO:0005215//transporter activity	-
LOC_Os01g03520|13101.t00244	2222	3960	0.9409	89.4018	ubiquitin conjugating enzyme protein, putative, expressed	-	-	-
LOC_Os07g41180|13107.t03760	2217	2246	0.9804	157.273	RNA-binding protein-like, putative, expressed	-	GO:0003723//RNA binding	-
LOC_Os05g51130|13105.t04596	2215	1914	0.9854	184.387	mitochondrial chaperone BCS1, putative, expressed	-	GO:0000166//nucleotide binding	-
LOC_Os02g57390|13102.t05364	2213	3805	0.9664	92.6668	pumilio-family RNA binding protein, putative, expressed	-	GO:0003723//RNA binding	-
LOC_Os01g65220|13101.t05812	2207	3841	0.9498	91.5494	XRN 5'-3' exonuclease N-terminus domain containing protein, expressed	-	GO:0003676//nucleic acid binding	-
LOC_Os03g18690|13103.t01659	2205	1739	0.9408	202.026	26S protease regulatory subunit 4, putative, expressed	-	GO:0000166//nucleotide binding	-
LOC_Os08g25310|13108.t02306	2204	2943	0.9817	119.322	phosphatidylinositol transfer, putative, expressed	-	GO:0005215//transporter activity	-
LOC_Os02g27110|13102.t02417	2197	9895	0.9823	35.3762	expressed protein	-	-	-
LOC_Os03g15480|13103.t01353	2191	1211	0.9521	288.268	heat shock protein DnaJ, putative, expressed	-	-	GO:0009987//cellular process
LOC_Os11g47550|13111.t04241	2187	1178	0.9228	295.802	glycosyl hydrolase, putative, expressed	-	GO:0016787//hydrolase activity	-
LOC_Os02g27000|13102.t02406	2187	3067	0.9217	113.614	ATP-binding region, ATPase-like domain containing protein, expressed	-	GO:0000166//nucleotide binding	-
LOC_Os06g06560|13106.t00541	2187	2860	0.9444	121.837	starch synthase, putative, expressed	-	GO:0016740//transferase activity	-
LOC_Os03g17180|13103.t01517	2186	5181	0.9209	67.2255	ABC transporter, ATP-binding protein, putative, expressed	-	GO:0005215//transporter activity	-
LOC_Os06g12580|13106.t01132	2186	1703	0.9888	204.519	pro-resilin precursor, putative, expressed	-	-	-
LOC_Os06g02180|13106.t00108	2184	4214	0.9855	82.5763	CSLD2 - cellulose synthase-like family D, expressed	GO:0005783//endoplasmic reticulum	-	-
LOC_Os03g11440|13103.t00962	2174	1982	0.9541	174.765	protein transport protein Sec61 subunit alpha, putative, expressed	-	GO:0005215//transporter activity	-
LOC_Os12g21798|13112.t01915	2173	1310	0.8214	264.293	40S ribosomal protein S3a, putative, expressed	-	GO:0005198//structural molecule activity	-
LOC_Os01g65380|13101.t05828	2170	2534	0.9424	136.443	patellin protein, putative, expressed	-	GO:0005215//transporter activity	-
LOC_Os01g37960|13101.t03259	2169	1807	0.9198	191.249	hydrolase, putative, expressed	GO:0005783//endoplasmic reticulum	-	-
LOC_Os02g01280|13102.t00029	2166	2335	0.8257	147.798	T-complex protein, putative, expressed	GO:0005739//mitochondrion	-	-
LOC_Os03g16400|13103.t01441	2165	2215	0.9508	155.733	expressed protein	-	-	-
LOC_Os04g46630|13104.t04180	2163	1233	0.9376	279.506	expansin precursor, putative, expressed	-	GO:0003674//molecular_function	-
LOC_Os07g15880|13107.t01453	2162	1360	0.9324	253.288	mitochondrial prohibitin complex protein 2, putative, expressed	GO:0005739//mitochondrion	-	-
LOC_Os05g31000|13105.t02724	2155	1131	0.8214	303.586	nascent polypeptide-associated complex subunit alpha, putative, expressed	-	-	-
LOC_Os08g32090|13108.t02960	2152	2937	0.9346	116.744	DEAD-box ATP-dependent RNA helicase, putative, expressed	-	GO:0000166//nucleotide binding	-
LOC_Os05g28300|13105.t02506	2149	4481	0.9877	76.4115	expressed protein	-	-	-
LOC_Os05g44310|13105.t03957	2144	2755	0.9525	123.994	vesicle-fusing ATPase, putative, expressed	-	GO:0000166//nucleotide binding	-
LOC_Os06g09660|13106.t00845	2140	3168	0.9959	107.628	auxin response factor, putative, expressed	-	GO:0003700//sequence-specific DNA binding transcription factor activity	-
LOC_Os10g07270|13110.t00582	2140	3550	0.9383	96.0468	ubiquitin carboxyl-terminal hydrolase 5, putative, expressed	GO:0005622//intracellular	-	-
LOC_Os05g44050|13105.t03931	2138	1121	0.9349	303.878	ras-related protein, putative, expressed	-	GO:0000166//nucleotide binding	-
LOC_Os03g06410|13103.t00520	2138	3699	0.934	92.0918	protein kinase domain containing protein, expressed	-	GO:0000166//nucleotide binding	-
LOC_Os02g14130|13102.t01223	2137	2112	0.8873	161.216	CGMC_GSK.4 - CGMC includes CDA, MAPK, GSK3, and CLKC kinases, expressed	-	GO:0004871//signal transducer activity	-
LOC_Os08g32100|13108.t02962	2135	3115	0.9509	109.204	transposon protein, putative, CACTA, En/Spm sub-class, expressed	-	-	-
LOC_Os02g01520|13102.t00055	2128	1917	0.8237	176.867	IQ calmodulin-binding motif family protein, putative, expressed	-	-	-
LOC_Os07g10350|13107.t00913	2127	3072	0.9902	110.317	S1 RNA binding domain containing protein, expressed	-	GO:0003723//RNA binding	-
LOC_Os06g49800|13106.t04649	2127	2675	0.9843	126.69	ubiquitin interaction motif family protein, expressed	-	-	-
LOC_Os04g56740|13104.t05150	2126	3204	0.9794	105.723	IQ calmodulin-binding motif family protein, putative, expressed	-	GO:0005515//protein binding	-
LOC_Os04g30760|13104.t02743	2126	1515	0.9089	223.588	3-oxoacyl-reductase, chloroplast precursor, putative, expressed	-	GO:0003824//catalytic activity	-
LOC_Os04g53350|13104.t04812	2121	2738	0.9167	123.425	expressed protein	-	-	-
LOC_Os12g09580|13112.t00837	2116	2181	0.9551	154.581	leafbladeless1, putative, expressed	GO:0005739//mitochondrion	-	-
LOC_Os01g70020|13101.t06226	2114	2253	0.8819	149.5	DEK C terminal domain containing protein, expressed	GO:0005739//mitochondrion	-	-
LOC_Os06g44300|13106.t04099	2105	2237	0.9911	149.928	WAX2, putative, expressed	-	GO:0003824//catalytic activity	-
LOC_Os01g68060|13101.t06087	2104	2306	0.9523	145.373	copine, putative, expressed	-	GO:0008289//lipid binding	-
LOC_Os01g05470|13101.t00428	2103	2567	0.9416	130.53	transcription factor X1, putative, expressed	GO:0005739//mitochondrion	-	-
LOC_Os11g47809|13111.t04267	2103	697	0.8594	480.733	metallothionein, putative, expressed	-	-	-
LOC_Os08g02410|13108.t00142	2101	952	0.9443	351.631	40S ribosomal protein S13, putative, expressed	-	GO:0005198//structural molecule activity	-
LOC_Os03g60620|13103.t05310	2098	2564	0.9353	130.372	DnaK family protein, putative, expressed	GO:0005739//mitochondrion	-	-
LOC_Os12g42180|13112.t03907	2095	1032	0.9671	323.446	ribosomal protein, putative, expressed	-	GO:0005198//structural molecule activity	-
LOC_Os02g33490|13102.t03008	2094	3299	0.9197	101.133	inorganic H+ pyrophosphatase, putative, expressed	GO:0005739//mitochondrion	-	-
LOC_Os04g43540|13104.t03880	2093	971	0.7662	343.437	ribosomal protein L14, putative, expressed	-	GO:0005198//structural molecule activity	-
LOC_Os01g19470|13101.t01730	2088	4013	0.9776	82.9008	nodal modulator 1 precursor, putative, expressed	GO:0005618//cell wall	-	-
LOC_Os06g01390|13106.t00035	2088	2785	0.9533	119.455	acyl-coenzyme A oxidase 1.2, peroxisomal, putative, expressed	-	GO:0003824//catalytic activity	-
LOC_Os10g32970|13110.t02596	2088	1344	0.8385	247.53	eukaryotic translation initiation factor, putative, expressed	-	GO:0003723//RNA binding	-
LOC_Os06g34690|13106.t03146	2083	2215	0.9824	149.835	T-complex protein, putative, expressed	-	GO:0005488//binding	-
LOC_Os01g46980|13101.t04065	2083	1364	0.8798	243.317	vacuolar ATP synthase subunit E, putative, expressed	-	-	-
LOC_Os02g29140|13102.t02620	2082	1779	0.9921	186.467	ankyrin, putative, expressed	-	GO:0000166//nucleotide binding	-
LOC_Os02g19820|13102.t01784	2081	1530	0.966	216.71	nodulin MtN3 family protein, putative, expressed	GO:0016020//membrane	-	-
LOC_Os03g59310|13103.t05186	2079	1113	0.9578	297.616	ribosomal protein, putative, expressed	-	GO:0005198//structural molecule activity	-
LOC_Os05g32630|13105.t02885	2078	1902	0.9222	174.073	mitochondrial carrier protein, putative, expressed	-	GO:0005488//binding	-
LOC_Os03g53280|13103.t04655	2072	11747	0.931	28.1035	WD domain containing protein, putative, expressed	-	GO:0000166//nucleotide binding	-
LOC_Os02g08010|13102.t00709	2067	2429	0.9926	135.585	LTPL43 - Protease inhibitor/seed storage/LTP family protein precursor, putative, expressed	-	GO:0005215//transporter activity	-
LOC_Os05g48590|13105.t04339	2067	1574	0.8755	209.234	OsIAA19 - Auxin-responsive Aux/IAA gene family member, expressed	-	GO:0003700//sequence-specific DNA binding transcription factor activity	-
LOC_Os03g45280|13103.t03911	2066	925	0.9005	355.866	dehydrin, putative, expressed	-	-	-
LOC_Os03g11470|13103.t00965	2065	4017	0.946	81.906	DEAD/DEAH box helicase domain containing protein, expressed	-	GO:0000166//nucleotide binding	-
LOC_Os12g30520|13112.t02765	2059	2874	0.9916	114.148	pumilio-family RNA binding repeat containing protein, expressed	-	GO:0003723//RNA binding	-
LOC_Os03g59050|13103.t05162	2058	2508	0.9207	130.742	DEAD-box ATP-dependent RNA helicase, putative, expressed	-	GO:0000166//nucleotide binding	-
LOC_Os02g50799|13102.t04707	2058	2851	0.9579	115.013	nuclear-pore anchor, putative, expressed	-	-	-
LOC_Os12g40520|13112.t03739	2056	3955	0.9312	82.8274	MATH domain containing protein, expressed	-	GO:0016787//hydrolase activity	-
LOC_Os01g43910|13101.t03824	2055	2798	0.9786	117.02	CGMC_MAPKCMGC_2.4 - CGMC includes CDA, MAPK, GSK3, and CLKC kinases, expressed	-	GO:0004871//signal transducer activity	-
LOC_Os05g03860|13105.t00283	2053	1452	0.6963	225.279	CPuORF3 - conserved peptide uORF-containing transcript, expressed	-	-	-
LOC_Os04g51060|13104.t04581	2052	3671	0.9196	89.0616	expressed protein	-	-	-
LOC_Os07g40580|13107.t03705	2046	1128	0.8963	288.997	eukaryotic translation initiation factor 5A, putative, expressed	-	-	GO:0006412//translation
LOC_Os03g53230|13103.t04650	2045	1986	0.9416	164.063	bifunctional 3-phosphoadenosine 5-phosphosulfate synthetase, putative, expressed	GO:0005739//mitochondrion	-	-
LOC_Os09g20990|13109.t01838	2040	3385	0.99	96.0216	trehalose-6-phosphate synthase, putative, expressed	GO:0005739//mitochondrion	-	-
LOC_Os06g04020|13106.t00290	2039	1498	0.745	216.872	histone H1, putative, expressed	-	GO:0003677//DNA binding	-
LOC_Os09g37100|13109.t03195	2036	3186	0.9466	101.819	phospholipase D, putative, expressed	GO:0005886//plasma membrane	-	-
LOC_Os06g07210|13106.t00604	2034	3157	0.9854	102.654	ribonucleoside-diphosphate reductase large subunit, putative, expressed	-	-	-
LOC_Os04g35090|13104.t03162	2034	928	0.958	349.221	40S ribosomal protein S10, putative, expressed	-	GO:0005198//structural molecule activity	-
LOC_Os02g27769|13102.t02485	2032	710	0.9254	455.998	40S ribosomal protein S27, putative, expressed	-	GO:0005198//structural molecule activity	-
LOC_Os07g40290|13107.t03679	2032	2337	0.9726	138.536	OsGH3.8 - Probable indole-3-acetic acid-amido synthetase, expressed	-	-	GO:0006950//response to stress
LOC_Os12g24540|13112.t02179	2027	4617	0.9372	69.9506	PHD-finger family protein, expressed	-	GO:0003677//DNA binding	-
LOC_Os03g43890|13103.t03784	2027	1755	0.9709	184.024	WD domain, G-beta repeat domain containing protein, expressed	-	GO:0000166//nucleotide binding	-
LOC_Os07g49150|13107.t04543	2021	1856	0.9192	173.495	26S protease regulatory subunit 4, putative, expressed	-	GO:0000166//nucleotide binding	-
LOC_Os02g04020|13102.t00303	2020	2478	0.9625	129.882	expressed protein	-	GO:0005215//transporter activity	-
LOC_Os08g24420|13108.t02217	2018	4412	0.9785	72.8758	SWP, putative, expressed	-	-	-
LOC_Os01g10840|13101.t00954	2017	1846	0.9881	174.089	CGMC_GSK.2 - CGMC includes CDA, MAPK, GSK3, and CLKC kinases, expressed	-	GO:0004871//signal transducer activity	-
LOC_Os09g30478|13109.t02733	2017	1418	0.9563	226.635	expressed protein	-	GO:0003677//DNA binding	-
LOC_Os01g12880|13101.t01149	2014	2687	0.9378	119.423	VHS and GAT domain containing protein, expressed	-	GO:0005215//transporter activity	-
LOC_Os03g12510|13103.t01064	2010	803	0.9265	398.821	non-symbiotic hemoglobin 2, putative, expressed	-	-	-
LOC_Os03g38020|13103.t03267	2007	1199	0.9016	266.702	mps one binder kinase activator-like 1A, putative, expressed	GO:0005634//nucleus	-	-
LOC_Os04g46310|13104.t04147	2007	6429	0.7071	49.7395	HEAT repeat family protein, putative, expressed	-	-	-
LOC_Os08g23710|13108.t02145	2007	1205	0.9336	265.374	ribosomal protein L7Ae, putative, expressed	-	GO:0005198//structural molecule activity	-
LOC_Os08g33320|13108.t03082	2005	5508	0.9403	57.9987	expressed protein	-	-	-
LOC_Os04g57890|13104.t05265	2004	3552	0.6197	89.8922	oligosaccharyl transferase, putative, expressed	GO:0005783//endoplasmic reticulum	-	-
LOC_Os09g23350|13109.t02025	2000	4231	0.9638	75.3155	trehalose synthase, putative, expressed	GO:0005739//mitochondrion	-	-
LOC_Os03g16670|13103.t01465	1999	1377	0.9405	231.3	haloacid dehalogenase-like hydrolase family protein, putative, expressed	-	GO:0016787//hydrolase activity	-
LOC_Os01g04160|13101.t00303	1999	3091	0.9583	103.041	expressed protein	-	-	-
LOC_Os02g40860|13102.t03747	1996	2404	0.9255	132.289	CK1_CaseinKinase_1.5 - CK1 includes the casein kinase 1 kinases, expressed	-	GO:0005488//binding	-
LOC_Os02g58090|13102.t05436	1995	2087	0.6871	152.306	PSP domain containing protein, expressed	-	-	GO:0006139//nucleobase, nucleoside, nucleotide and nucleic acid metabolic process
LOC_Os02g11830|13102.t00990	1993	3429	0.7355	92.6056	coatomer subunit beta, putative, expressed	-	GO:0000166//nucleotide binding	-
LOC_Os07g44190|13107.t04050	1989	2176	0.9628	145.638	h/ACA ribonucleoprotein complex subunit 4, putative, expressed	-	GO:0005215//transporter activity	-
LOC_Os05g05230|13105.t00417	1988	3806	0.8907	83.2233	expressed protein	-	GO:0000166//nucleotide binding	-
LOC_Os03g52794|13103.t04606	1984	11361	0.9492	27.8242	phosphatidylinositol kinase, putative, expressed	-	GO:0000166//nucleotide binding	-
LOC_Os07g44320|13107.t04062	1976	2958	0.9446	106.435	expressed protein	-	GO:0003674//molecular_function	-
LOC_Os05g46580|13105.t04187	1975	1674	0.9516	187.979	polyprenyl synthetase, putative, expressed	-	-	GO:0006629//lipid metabolic process
LOC_Os03g50510|13103.t04402	1974	2166	0.9049	145.207	threonine dehydratase biosynthetic, chloroplast precursor, putative, expressed	-	GO:0003824//catalytic activity	-
LOC_Os09g19952|13109.t01734	1968	2455	0.4542	127.724	ribosomal protein L22, putative	-	-	-
LOC_Os02g19860|13102.t01788	1961	4086	0.9824	76.4675	pre-mRNA-splicing factor ATP-dependent RNA helicase, putative, expressed	-	GO:0000166//nucleotide binding	-
LOC_Os01g73560|13101.t06570	1957	1810	0.9713	172.27	leucine rich repeat domain containing protein, putative, expressed	-	GO:0005515//protein binding	-
LOC_Os07g46590|13107.t04288	1956	3775	0.9883	82.5561	SNF2 family N-terminal domain containing protein, expressed	-	GO:0000166//nucleotide binding	-
LOC_Os04g39980|13104.t03541	1955	1805	0.8404	172.571	gibberellin 20 oxidase 2, putative, expressed	-	GO:0003824//catalytic activity	-
LOC_Os01g59850|13101.t05296	1954	3287	0.9714	94.7158	GTPase-activating protein, putative, expressed	-	GO:0003677//DNA binding	-
LOC_Os01g60440|13101.t05350	1954	2952	0.9726	105.464	HEAT repeat family protein, putative, expressed	-	GO:0016301//kinase activity	-
LOC_Os07g25810|13107.t02269	1954	1684	0.9626	184.876	retrotransposon protein, putative, unclassified, expressed	-	-	-
LOC_Os02g57710|13102.t05395	1953	2186	0.9698	142.347	signal peptide peptidase-like 2B, putative, expressed	GO:0005783//endoplasmic reticulum	-	-
LOC_Os07g10830|13107.t00961	1952	1930	0.9067	161.146	dolichyl-diphosphooligosaccharide--protein glycosyltransferase 48 kDasubunit precursor, putative, expressed	GO:0005618//cell wall	-	-
LOC_Os02g58554|13102.t05483	1952	3365	0.9236	92.4256	expressed protein	-	-	-
LOC_Os03g06620|13103.t00538	1951	1418	0.8787	219.219	1,2-dihydroxy-3-keto-5-methylthiopentene dioxygenase protein, putative, expressed	-	GO:0005488//binding	-
LOC_Os05g29810|13105.t02607	1945	1103	0.9592	280.958	AP2 domain containing protein, expressed	-	GO:0003677//DNA binding	-
LOC_Os01g01060|13101.t00006	1944	920	0.9674	336.671	40S ribosomal protein S5, putative, expressed	-	GO:0005198//structural molecule activity	-
LOC_Os01g08430|13101.t00720	1943	5189	0.9773	59.6605	expressed protein	-	-	-
LOC_Os03g45300|13103.t03914	1943	4183	0.8606	74.0086	transposon protein, putative, unclassified, expressed	-	-	-
LOC_Os04g42700|13104.t03802	1939	3997	0.936	77.2932	receptor-like protein kinase precursor, putative, expressed	-	GO:0000166//nucleotide binding	-
LOC_Os01g66560|13101.t05939	1938	2405	0.9443	128.391	signal recognition particle 72 kDa protein, putative, expressed	-	-	-
LOC_Os08g24946|13108.t02269	1937	3972	0.9733	77.6994	EDM2, putative, expressed	-	GO:0003700//sequence-specific DNA binding transcription factor activity	-
LOC_Os02g48110|13102.t04433	1936	3329	0.9414	92.6593	DnaK family protein, putative, expressed	GO:0005739//mitochondrion	-	-
LOC_Os10g28710|13110.t02219	1934	2322	0.9354	132.706	expressed protein	-	-	-
LOC_Os07g01710|13107.t00071	1934	3654	0.9633	84.3306	phytosulfokine receptor precursor, putative, expressed	-	GO:0000166//nucleotide binding	-
LOC_Os03g63750|13103.t05604	1933	2239	0.9625	137.555	HSF-type DNA-binding domain containing protein, expressed	-	GO:0003677//DNA binding	-
LOC_Os02g04480|13102.t00350	1922	3120	0.9955	98.1513	cleavage and polyadenylation specificity factor, putative, expressed	-	GO:0003676//nucleic acid binding	-
LOC_Os02g46520|13102.t04272	1918	1747	0.9622	174.926	hydrolase, putative, expressed	-	-	GO:0009987//cellular process
LOC_Os01g40250|13101.t03472	1916	7661	0.9666	39.8481	down-regulated in metastasis family protein, expressed	GO:0005794//Golgi apparatus	-	-
LOC_Os10g21940|13110.t01672	1915	6276	0.9328	48.6165	expressed protein	-	GO:0003774//motor activity	-
LOC_Os06g43790|13106.t04045	1914	5475	0.9724	55.7	transcription initiation factor TFIID subunit 1, putative, expressed	-	-	-
LOC_Os12g38490|13112.t03539	1913	2923	0.9637	104.276	SCARECROW, putative, expressed	-	GO:0003700//sequence-specific DNA binding transcription factor activity	-
LOC_Os07g04240|13107.t00318	1910	2349	0.828	129.553	succinate dehydrogenase flavoprotein subunit,mitochondrial precursor, putative, expressed	GO:0005739//mitochondrion	-	-
LOC_Os02g04050|13102.t00306	1909	2085	0.9602	145.881	chromosome segregation protein, putative, expressed	-	GO:0000166//nucleotide binding	-
LOC_Os12g24330|13112.t02161	1906	2745	0.9923	110.631	expressed protein	-	-	-
LOC_Os02g48964|13102.t04521	1900	2100	0.9376	144.156	WD-40 repeat family protein, putative, expressed	-	GO:0000166//nucleotide binding	-
LOC_Os01g10610|13101.t00932	1897	1539	0.9116	196.393	BES1/BZR1 homolog protein, putative, expressed	-	GO:0030528//transcription regulator activity	-
LOC_Os01g56600|13101.t04992	1893	2106	0.9554	143.215	signal recognition particle 54 kDa protein, putative, expressed	-	GO:0000166//nucleotide binding	-
LOC_Os02g07790|13102.t00687	1892	1999	0.977	150.802	serine/threonine-protein kinase HT1, putative, expressed	-	GO:0000166//nucleotide binding	-
LOC_Os05g05160|13105.t00410	1891	2805	0.959	107.413	CGMC_MAPKCGMC_2.1 - CGMC includes CDA, MAPK, GSK3, and CLKC kinases, expressed	-	GO:0004871//signal transducer activity	-
LOC_Os04g35910|13104.t03245	1890	1734	0.9204	173.664	coiled-coil domain-containing protein 55, putative, expressed	-	-	-
LOC_Os10g33680|13110.t02661	1888	2615	0.966	115.034	serine/threonine-protein phosphatase 2A regulatory subunit B subunitbeta, putative, expressed	-	GO:0005488//binding	-
LOC_Os05g24684|13105.t02152	1887	4661	0.9232	64.5045	structural constituent of ribosome, putative, expressed	-	-	-
LOC_Os03g32630|13103.t02876	1883	2495	0.9908	120.248	ABC transporter, ATP-binding protein, putative, expressed	-	GO:0005215//transporter activity	-
LOC_Os06g08080|13106.t00690	1882	2876	0.9492	104.263	inorganic H+ pyrophosphatase, putative, expressed	GO:0005739//mitochondrion	-	-
LOC_Os02g46130|13102.t04234	1877	2519	0.8984	118.723	tRNA synthetases class II domain containing protein, expressed	-	GO:0000166//nucleotide binding	-
LOC_Os03g07580|13103.t00632	1873	4354	0.935	68.5404	OsNucAP1 - Putative Nucleoporin Autopeptidase homologue, expressed	-	GO:0005215//transporter activity	-
LOC_Os03g51020|13103.t04443	1872	4520	0.9299	65.988	expressed protein	-	GO:0000166//nucleotide binding	-
LOC_Os06g43760|13106.t04042	1872	3946	0.9498	75.5868	tRNA synthetase class I, putative, expressed	-	-	GO:0000003//reproduction
LOC_Os07g36254|13107.t03284	1868	568	0.8979	523.994	60S ribosomal protein L38, putative, expressed	-	GO:0005198//structural molecule activity	-
LOC_Os06g01700|13106.t00065	1867	1152	0.875	258.22	CWC15 homolog A, putative, expressed	-	-	-
LOC_Os11g36390|13111.t03185	1867	3756	0.9659	79.1984	RFC1 - Putative clamp loader of PCNA, replication factor C subunit 1, expressed	GO:0005622//intracellular	-	-
LOC_Os04g43130|13104.t03843	1864	3189	0.9385	93.1298	transcriptional corepressor LEUNIG, putative, expressed	-	GO:0000166//nucleotide binding	-
LOC_Os12g40550|13112.t03742	1864	1973	0.9711	150.528	peptidase, putative, expressed	-	-	GO:0009987//cellular process
LOC_Os07g12110|13107.t01084	1859	1837	0.9085	161.238	eukaryotic translation initiation factor 3 subunit E, putative, expressed	-	-	-
LOC_Os02g57650|13102.t05390	1858	2575	0.9775	114.965	No apical meristem protein, putative, expressed	-	GO:0003700//sequence-specific DNA binding transcription factor activity	-
LOC_Os03g59590|13103.t05213	1857	2463	0.9671	120.128	ATP/GTP/Ca++ binding protein, putative, expressed	-	-	-
LOC_Os02g07060|13102.t00613	1848	1810	0.9287	162.675	tubulin/FtsZ domain containing protein, putative, expressed	-	GO:0005198//structural molecule activity	-
LOC_Os05g15770|13105.t01370	1847	1315	0.9133	223.789	glycosyl hydrolase, putative, expressed	-	GO:0016787//hydrolase activity	-
LOC_Os08g25460|13108.t02319	1846	2100	0.9486	140.059	transcription initiation factor, putative, expressed	GO:0005654//nucleoplasm	-	-
LOC_Os03g61050|13103.t05348	1840	3241	0.933	90.4558	FG-GAP repeat-containing protein, putative, expressed	-	-	-
LOC_Os01g66500|13101.t05934	1833	4682	0.9737	62.3776	phosphoribosylformylglycinamidine synthase, putative, expressed	-	GO:0003824//catalytic activity	-
LOC_Os07g01020|13107.t00002	1833	1415	0.9251	206.397	SOR/SNZ family protein, putative, expressed	-	-	-
LOC_Os07g45074|13107.t04137	1833	3142	0.9519	92.9509	FAT domain-containing protein, putative, expressed	-	GO:0016301//kinase activity	-
LOC_Os05g50370|13105.t04518	1830	4636	0.9284	62.8934	dnaJ domain containing protein, expressed	-	-	GO:0009987//cellular process
LOC_Os06g08280|13106.t00708	1828	4347	0.8965	67.0014	protein kinase domain containing protein, expressed	-	GO:0000166//nucleotide binding	-
LOC_Os07g32430|13107.t02916	1826	4260	0.969	68.295	pre-mRNA-splicing factor ATP-dependent RNA helicase PRP16, putative, expressed	-	GO:0000166//nucleotide binding	-
LOC_Os12g02040|13112.t00102	1826	1026	0.499	283.564	hypoxia-responsive family protein, putative, expressed	-	-	-
LOC_Os06g20090|13106.t01827	1822	5669	0.9709	51.2082	NUP155, putative, expressed	GO:0005886//plasma membrane	-	-
LOC_Os06g04620|13106.t00347	1820	1681	0.95	172.505	GDP-mannose 4,6 dehydratase 2, putative, expressed	-	GO:0003824//catalytic activity	-
LOC_Os11g24560|13111.t02073	1820	2807	0.9647	103.306	protein transport protein, putative, expressed	-	GO:0005215//transporter activity	-
LOC_Os10g36470|13110.t02926	1816	1614	0.9579	179.271	peptidase, M24 family protein, putative, expressed	-	-	GO:0009987//cellular process
LOC_Os03g63330|13103.t05563	1816	2067	0.8645	139.982	aspartokinase, chloroplast precursor, putative, expressed	-	-	GO:0006519//cellular amino acid and derivative metabolic process
LOC_Os01g55830|13101.t04915	1814	1259	0.9563	229.567	glutathione S-transferase, putative, expressed	GO:0005634//nucleus	-	-
LOC_Os12g21890|13112.t01924	1812	2494	0.9262	115.76	PTEN, putative, expressed	-	GO:0016787//hydrolase activity	-
LOC_Os01g13200|13101.t01178	1812	2015	0.9052	143.278	abscisic acid insensitive 8, putative, expressed	-	-	-
LOC_Os09g24440|13109.t02136	1810	4614	0.9439	62.5027	expressed protein	-	-	-
LOC_Os09g08670|13109.t00664	1810	3189	0.9878	90.4319	protein of unknown function DUF1296 domain containing protein, expressed	-	-	-
LOC_Os01g46710|13101.t04038	1809	4742	0.9576	60.7819	transposon protein, putative, CACTA, En/Spm sub-class, expressed	-	-	-
LOC_Os05g05840|13105.t00478	1808	2961	0.9105	97.2876	tRNA synthetase class II core domain containing protein, expressed	-	GO:0000166//nucleotide binding	-
LOC_Os03g36780|13103.t03164	1803	2753	0.9597	104.349	elongation factor, putative, expressed	-	GO:0000166//nucleotide binding	-
LOC_Os03g01710|13103.t00073	1803	4964	0.9978	57.8711	expressed protein	-	GO:0000166//nucleotide binding	-
LOC_Os03g60400|13103.t05288	1799	972	0.9084	294.892	40S ribosomal protein S23, putative, expressed	-	GO:0005198//structural molecule activity	-
LOC_Os03g12590|13103.t01072	1798	3342	0.9638	85.7197	coatomer subunit gamma-1, putative, expressed	-	GO:0005515//protein binding	-
LOC_Os03g08460|13103.t00720	1797	1430	0.9825	200.221	AP2 domain containing protein, expressed	-	GO:0003677//DNA binding	-
LOC_Os03g49610|13103.t04321	1796	2140	0.9509	133.718	Os3bglu8 - beta-glucosidase, exo-beta-glucansase, high similarity to Os3bglu7, expressed	GO:0005618//cell wall	-	-
LOC_Os06g49810|13106.t04650	1796	2286	0.9882	125.178	glycosyl transferase family 8, putative, expressed	-	-	GO:0005975//carbohydrate metabolic process
LOC_Os05g48620|13105.t04342	1795	3955	0.9221	72.3128	tRNA-binding arm, putative, expressed	-	-	-
LOC_Os08g04180|13108.t00321	1795	1829	0.7972	156.368	tryptophan synthase beta chain 1, putative, expressed	-	GO:0003824//catalytic activity	-
LOC_Os11g32720|13111.t02864	1794	1995	0.9669	143.277	zinc knuckle domain containing protein, expressed	-	-	-
LOC_Os11g29370|13111.t02532	1791	1898	0.9283	150.348	haloacid dehalogenase-like hydrolase family protein, putative, expressed	-	GO:0016787//hydrolase activity	-
LOC_Os05g34770|13105.t03099	1788	871	0.8439	327.075	cytochrome c, putative, expressed	-	-	-
LOC_Os02g28830|13102.t02589	1784	2495	0.9864	113.926	tetratricopeptide repeat domain containing protein, expressed	GO:0005634//nucleus	-	-
LOC_Os10g27174|13110.t02117	1784	661	0.944	430.022	40S ribosomal protein S28, putative, expressed	-	GO:0005198//structural molecule activity	-
LOC_Os06g44890|13106.t04158	1781	3936	0.9642	72.0952	villin protein, putative, expressed	-	GO:0005515//protein binding	-
LOC_Os12g05420|13112.t00432	1774	1881	0.9713	150.267	calmodulin-binding protein, putative, expressed	-	GO:0005515//protein binding	-
LOC_Os01g45640|13101.t03938	1773	773	0.9819	365.449	tat pathway signal sequence family protein, expressed	-	-	-
LOC_Os05g25850|13105.t02267	1768	1064	0.2885	264.751	superoxide dismutase, mitochondrial precursor, putative, expressed	-	GO:0003824//catalytic activity	-
LOC_Os03g29960|13103.t02632	1766	2034	0.9808	138.337	DEK C terminal domain containing protein, expressed	GO:0005739//mitochondrion	-	-
LOC_Os01g56300|13101.t04962	1764	3646	0.9388	77.0867	expressed protein	-	-	-
LOC_Os03g48540|13103.t04224	1745	2808	0.8223	99.0138	expressed protein	GO:0005886//plasma membrane	-	-
LOC_Os05g05780|13105.t00472	1745	4228	0.9	65.7594	chromatin-remodeling complex ATPase chain, putative, expressed	-	GO:0000166//nucleotide binding	-
LOC_Os09g39270|13109.t03410	1740	4198	0.9583	66.0396	ZOS9-20 - C2H2 zinc finger protein, expressed	-	-	-
LOC_Os04g02730|13104.t00164	1737	2505	0.9305	110.482	tRNA-dihydrouridine synthase 3-like, putative, expressed	-	-	GO:0008152//metabolic process
LOC_Os01g07490|13101.t00628	1736	5812	0.9699	47.5906	RST1, putative, expressed	-	-	-
LOC_Os09g15750|13109.t01372	1733	3323	0.8507	83.0932	proteasome/cyclosome repeat containing protein, expressed	-	-	-
LOC_Os01g21320|13101.t01858	1733	1820	0.967	151.714	NAD dependent epimerase/dehydratase family domain containing protein, expressed	-	GO:0003824//catalytic activity	-
LOC_Os04g38620|13104.t03414	1732	1244	0.9839	221.832	NAP domain containing protein, putative, expressed	-	GO:0003677//DNA binding	-
LOC_Os12g05260|13112.t00417	1730	985	0.9706	279.838	phytosulfokines precursor, putative, expressed	-	-	-
LOC_Os05g33600|13105.t02983	1730	1918	0.8843	143.713	cytochrome P450 72A1, putative, expressed	GO:0005739//mitochondrion	-	-
LOC_Os05g06980|13105.t00591	1729	2428	0.9798	113.46	expressed protein	-	-	-
LOC_Os09g10960|13109.t00891	1727	6041	0.9257	45.5492	SWP, putative, expressed	-	-	-
LOC_Os08g43130|13108.t04052	1726	4634	0.9922	59.3447	NAP1, putative, expressed	-	-	-
LOC_Os06g20390|13106.t01856	1726	2009	0.9657	136.886	expressed protein	-	-	-
LOC_Os01g49320|13101.t04293	1723	1339	0.9582	205.023	glycosyl hydrolase, putative, expressed	-	GO:0016787//hydrolase activity	-
LOC_Os10g25200|13110.t01936	1722	4170	0.9885	65.7953	expressed protein	-	-	-
LOC_Os07g18050|13107.t01669	1721	1778	0.9128	154.222	RNA-binding motif protein, putative, expressed	-	GO:0003676//nucleic acid binding	-
LOC_Os01g06660|13101.t00546	1721	2311	0.8741	118.653	thiamine pyrophosphate enzyme, C-terminal TPP binding domain containing protein, expressed	-	GO:0003824//catalytic activity	-
LOC_Os05g14550|13105.t01251	1721	4458	0.9962	61.5089	Phosphatidylinositol kinase and FAT containing domain protein, putative, expressed	-	GO:0016301//kinase activity	-
LOC_Os03g50540|13103.t04405	1719	2764	0.9124	99.0913	2Fe-2S iron-sulfur cluster binding domain containing protein, expressed	-	GO:0003824//catalytic activity	-
LOC_Os03g18810|13103.t01671	1718	1821	0.9687	150.318	aminotransferase, classes I and II, domain containing protein, expressed	-	GO:0016740//transferase activity	-
LOC_Os04g49890|13104.t04497	1717	4929	0.9365	55.502	multidrug resistance-associated protein, putative, expressed	-	GO:0005215//transporter activity	-
LOC_Os03g01320|13103.t00034	1713	1094	0.1947	249.481	LTPL116 - Protease inhibitor/seed storage/LTP family protein precursor, expressed	-	-	-
LOC_Os01g70380|13101.t06262	1713	2371	0.9228	115.113	serine palmitoyltransferase 2, putative, expressed	-	GO:0005515//protein binding	-
LOC_Os07g39470|13107.t03597	1711	2306	0.9853	118.219	gibberellin response modulator protein, putative, expressed	-	GO:0003700//sequence-specific DNA binding transcription factor activity	-
LOC_Os04g40060|13104.t03550	1709	3277	0.9631	83.0927	transposon protein, putative, unclassified, expressed	-	-	-
LOC_Os11g19130|13111.t01684	1708	2563	0.9551	106.179	expressed protein	-	-	-
LOC_Os07g28820|13107.t02567	1706	3156	0.9651	86.127	ribonuclease 2-5A family protein, expressed	-	GO:0000166//nucleotide binding	-
LOC_Os05g41780|13105.t03750	1704	1130	0.9752	240.264	AP2 domain containing protein, expressed	-	GO:0003677//DNA binding	-
LOC_Os01g72860|13101.t06501	1704	2808	0.9562	96.6874	MAC/Perforin domain containing protein, putative, expressed	-	-	-
LOC_Os11g05850|13111.t00486	1702	5438	0.4757	49.8675	cyclin-T1-3, putative, expressed	-	-	GO:0007049//cell cycle
LOC_Os10g02630|13110.t00153	1700	1913	0.9446	141.59	transposon protein, putative, CACTA, En/Spm sub-class, expressed	-	-	-
LOC_Os03g08440|13103.t00718	1697	1445	0.3273	187.116	ribosomal protein S2, putative, expressed	-	GO:0005198//structural molecule activity	-
LOC_Os08g37320|13108.t03479	1695	1002	0.9671	269.525	expressed protein	-	-	-
LOC_Os10g28350|13110.t02184	1694	943	0.9894	286.219	1,2-dihydroxy-3-keto-5-methylthiopentene dioxygenase protein, putative, expressed	-	GO:0005488//binding	-
LOC_Os07g07080|13107.t00596	1690	4312	0.9647	62.4461	regulator of chromosome condensation/beta-lactamase-inhibitor protein II, putative, expressed	-	GO:0003682//chromatin binding	-
LOC_Os06g42754|13106.t03947	1690	815	0.984	330.39	expressed protein	-	-	-
LOC_Os06g36160|13106.t03292	1687	843	0.8505	318.849	40S ribosomal protein S24, putative, expressed	-	GO:0005198//structural molecule activity	-
LOC_Os09g25320|13109.t02219	1687	826	0.9504	325.411	ubiquitin family protein, putative, expressed	-	GO:0005515//protein binding	-
LOC_Os05g50190|13105.t04500	1683	1801	0.9989	148.891	protein kinase domain containing protein, expressed	-	GO:0000166//nucleotide binding	-
LOC_Os07g29360|13107.t02618	1682	4236	0.9615	63.2656	tetratricopeptide repeat domain containing protein, expressed	-	-	-
LOC_Os02g56250|13102.t05249	1682	3055	0.9349	87.7228	GATA zinc finger domain containing protein, expressed	-	GO:0003700//sequence-specific DNA binding transcription factor activity	-
LOC_Os05g05710|13105.t00465	1679	2054	0.9479	130.241	serine/threonine-protein phosphatase 2A regulatory subunit B subunitgamma, putative, expressed	-	GO:0005488//binding	-
LOC_Os03g51640|13103.t04501	1678	2223	0.8808	120.268	expressed protein	GO:0005794//Golgi apparatus	-	-
LOC_Os05g06310|13105.t00526	1677	1008	0.9167	265.076	60S ribosomal protein L18-3, putative, expressed	-	GO:0005198//structural molecule activity	-
LOC_Os04g32030|13104.t02862	1676	1631	0.9638	163.726	heavy metal-associated domain containing protein, expressed	-	GO:0005488//binding	-
LOC_Os06g30310|13106.t02715	1673	4359	0.8653	61.1514	alpha-glucan water dikinase, chloroplast precursor, putative, expressed	GO:0005739//mitochondrion	-	-
LOC_Os01g49680|13101.t04325	1668	2812	0.968	94.5101	DNA repair helicase XPB2, putative, expressed	-	-	-
LOC_Os09g21210|13109.t01860	1667	2716	0.944	97.792	beta-glucan-binding protein 4, putative, expressed	-	GO:0016787//hydrolase activity	-
LOC_Os06g03486|13106.t00237	1667	783	0.9553	339.212	expressed protein	-	-	-
LOC_Os03g08820|13103.t00754	1664	3537	0.9706	74.9576	expressed protein	-	-	-
LOC_Os12g10700|13112.t00948	1663	3932	0.9669	67.387	expressed protein	-	GO:0003677//DNA binding	-
LOC_Os03g02260|13103.t00125	1661	2603	0.9385	101.67	DnaK family protein, putative, expressed	GO:0005739//mitochondrion	-	-
LOC_Os03g38260|13103.t03288	1657	939	0.9148	281.161	60S ribosomal protein L19-3, putative, expressed	-	GO:0005198//structural molecule activity	-
LOC_Os01g73514|13101.t06566	1657	6503	0.853	40.5981	5-oxoprolinase, putative, expressed	-	-	-
LOC_Os07g44740|13107.t04101	1656	628	0.9268	420.144	chaperonin, putative, expressed	-	GO:0005515//protein binding	-
LOC_Os07g09580|13107.t00834	1655	2938	0.5555	89.7519	aminoacyl-tRNA synthetase, putative, expressed	-	GO:0003824//catalytic activity	-
LOC_Os09g25760|13109.t02262	1653	1306	0.9234	201.663	tetraspanin family protein, putative, expressed	-	-	GO:0008150//biological_process
LOC_Os01g43330|13101.t03769	1653	3403	0.9445	77.3942	extra-large G-protein-related, putative, expressed	-	-	-
LOC_Os04g56646|13104.t05141	1652	1470	0.9156	179.057	MEE34, putative, expressed	-	-	-
LOC_Os04g24550|13104.t02156	1652	2405	0.936	109.444	ATP-binding region, ATPase-like domain containing protein, expressed	-	GO:0000166//nucleotide binding	-
LOC_Os03g56190|13103.t04884	1647	777	0.906	337.73	cytochrome c oxidase-related, putative, expressed	GO:0005739//mitochondrion	-	-
LOC_Os06g47340|13106.t04401	1646	2178	0.9325	120.412	glycosyltransferase family 43 protein, putative, expressed	-	-	GO:0006464//protein modification process
LOC_Os10g32820|13110.t02581	1644	495	0.996	529.169	60S ribosomal protein L21-2, putative, expressed	-	GO:0005198//structural molecule activity	-
LOC_Os01g17320|13101.t01571	1643	2265	0.8596	115.576	PPR repeat domain containing protein, putative, expressed	-	GO:0003677//DNA binding	-
LOC_Os01g57960|13101.t05120	1642	2302	0.3445	113.649	retrotransposon protein, putative, unclassified, expressed	-	-	-
LOC_Os03g12670|13103.t01080	1641	2604	0.3425	100.407	expressed protein	-	-	-
LOC_Os03g52490|13103.t04580	1637	1494	0.9665	174.58	nucleic acid binding protein, putative, expressed	GO:0005618//cell wall	-	-
LOC_Os07g42300|13107.t03869	1636	1386	0.2511	188.069	elongation factor protein, putative, expressed	GO:0005737//cytoplasm	-	-
LOC_Os08g41810|13108.t03921	1632	865	0.8266	300.609	ribosomal protein L22, putative, expressed	-	GO:0005198//structural molecule activity	-
LOC_Os08g24760|13108.t02250	1632	3771	0.9684	68.9543	ATP-dependent RNA helicase, putative, expressed	-	GO:0000166//nucleotide binding	-
LOC_Os06g21560|13106.t01972	1631	2129	0.9695	122.061	CDK5RAP3, putative, expressed	-	-	-
LOC_Os10g39760|13110.t03214	1631	1899	0.9405	136.844	WD domain, G-beta repeat domain containing protein, expressed	-	GO:0000166//nucleotide binding	-
LOC_Os12g07670|13112.t00649	1629	2430	0.958	106.81	transmembrane 9 superfamily member, putative, expressed	-	GO:0005515//protein binding	-
LOC_Os12g24390|13112.t02166	1622	1575	0.9987	164.085	retrotransposon protein, putative, unclassified, expressed	-	-	-
LOC_Os09g29630|13109.t02641	1621	3210	0.9875	80.4592	NOL1/NOP2/sun family protein, putative, expressed	-	-	-
LOC_Os02g01490|13102.t00052	1619	4545	0.9877	56.7558	expressed protein	-	-	-
LOC_Os05g01030|13105.t00006	1619	3570	0.8395	72.2564	phospholipid-transporting ATPase, putative, expressed	-	GO:0005215//transporter activity	-
LOC_Os06g35540|13106.t03231	1615	1874	0.92	137.309	aminotransferase, classes I and II, domain containing protein, expressed	GO:0005739//mitochondrion	-	-
LOC_Os04g34100|13104.t03065	1609	1315	0.87	194.952	expressed protein	GO:0005739//mitochondrion	-	-
LOC_Os08g34950|13108.t03244	1609	6347	0.931	40.391	chaperonin Cpn60/TCP-1, putative, expressed	-	GO:0005488//binding	-
LOC_Os03g07840|13103.t00658	1606	1787	0.8993	143.192	adenylosuccinate synthetase, chloroplast precursor, putative, expressed	-	-	-
LOC_Os02g48180|13102.t04441	1606	3662	0.9473	69.8755	OsDegp2 - Putative Deg protease homologue, expressed	-	-	-
LOC_Os01g52790|13101.t04626	1604	2102	0.9134	121.582	cytochrome P450 72A1, putative, expressed	-	GO:0003824//catalytic activity	-
LOC_Os07g36470|13107.t03304	1604	1389	0.9323	183.992	vacuolar ATP synthase subunit H, putative, expressed	GO:0005773//vacuole	-	-
LOC_Os02g48660|13102.t04491	1602	734	0.9496	347.747	60S ribosomal protein L31, putative, expressed	-	GO:0005198//structural molecule activity	-
LOC_Os03g57100|13103.t04984	1601	1575	0.9803	161.96	endoplasmic reticulum-Golgi intermediate compartment protein 3, putative, expressed	GO:0005783//endoplasmic reticulum	-	-
LOC_Os06g13680|13106.t01243	1601	219	0.9954	1164.78	B12D protein, putative, expressed	-	-	GO:0008150//biological_process
LOC_Os05g32570|13105.t02879	1600	2932	0.9935	86.9468	RING E3 ligase protein, putative, expressed	-	-	-
LOC_Os11g07040|13111.t00607	1598	2622	0.9546	97.105	CAMK_CAMK_like.43 - CAMK includes calcium/calmodulin depedent protein kinases, expressed	-	GO:0005488//binding	-
LOC_Os04g42840|13104.t03815	1597	4899	0.9408	51.9392	HEAT repeat family protein, putative, expressed	-	-	-
LOC_Os03g53630|13103.t04687	1597	4329	0.9938	58.778	PHD finger family protein, putative, expressed	-	GO:0003677//DNA binding	-
LOC_Os03g52780|13103.t04605	1596	1886	0.8823	134.831	expressed protein	-	-	-
LOC_Os02g50330|13102.t04657	1596	3602	0.9967	70.5971	RNA-dependent RNA polymerase, putative, expressed	-	GO:0003676//nucleic acid binding	-
LOC_Os01g60200|13101.t05329	1595	1861	0.9022	136.556	expressed protein	-	-	-
LOC_Os07g41900|13107.t03833	1593	1793	0.8265	141.558	expressed protein	-	-	-
LOC_Os04g32670|13104.t02923	1592	2826	0.695	89.757	exostosin family domain containing protein, expressed	-	GO:0003824//catalytic activity	-
LOC_Os07g09600|13107.t00836	1592	1300	0.9431	195.118	vesicle-associated membrane protein, putative, expressed	GO:0016020//membrane	-	-
LOC_Os03g15010|13103.t01306	1591	3287	0.9236	77.1202	transposon protein, putative, unclassified, expressed	-	-	-
LOC_Os04g55510|13104.t05028	1589	2891	0.9661	87.5736	zinc finger, C3HC4 type domain containing protein, expressed	-	GO:0005488//binding	-
LOC_Os05g49150|13105.t04395	1589	2144	0.9795	118.086	eukaryotic translation initiation factor 3 subunit D, putative, expressed	-	-	GO:0006412//translation
LOC_Os03g48140|13103.t04187	1584	5168	0.9582	48.8349	myosin, putative, expressed	-	GO:0003774//motor activity	-
LOC_Os02g28720|13102.t02578	1580	1880	0.9218	133.905	spotted leaf 11, putative, expressed	-	-	-
LOC_Os02g13530|13102.t01164	1578	930	0.8527	270.347	40S ribosomal protein S24, putative, expressed	-	GO:0005198//structural molecule activity	-
LOC_Os02g21430|13102.t01940	1572	3347	0.9462	74.8332	AML1, putative, expressed	-	GO:0003723//RNA binding	-
LOC_Os08g01930|13108.t00094	1571	2497	0.9571	100.243	KH domain-containing protein, putative, expressed	-	GO:0003676//nucleic acid binding	-
LOC_Os02g32814|13102.t02942	1571	1179	0.7625	212.305	heavy metal-associated domain containing protein, expressed	-	GO:0005488//binding	-
LOC_Os05g24594|13105.t02141	1567	2071	0.8836	120.555	coatomer subunit delta, putative, expressed	-	-	-
LOC_Os10g31970|13110.t02514	1566	4917	0.9831	50.7445	SNF2 family N-terminal domain containing protein, expressed	-	GO:0000166//nucleotide binding	-
LOC_Os02g50620|13102.t04689	1565	1658	0.9813	150.393	dehydrogenase E1 component domain containing protein, expressed	-	GO:0003824//catalytic activity	-
LOC_Os12g44170|13112.t04099	1563	3638	0.9491	68.4532	pentatricopeptide, putative, expressed	-	GO:0016740//transferase activity	-
LOC_Os02g08500|13102.t00760	1563	2485	0.9751	100.214	two-component response regulator, putative, expressed	-	GO:0003677//DNA binding	-
LOC_Os07g33780|13107.t03046	1556	1971	0.9716	125.783	pleiotropic drug resistance protein 5, putative, expressed	-	GO:0005215//transporter activity	-
LOC_Os07g05580|13107.t00451	1556	832	0.8954	297.978	ribosomal protein L7Ae, putative, expressed	-	GO:0005198//structural molecule activity	-
LOC_Os03g16440|13103.t01445	1549	3233	0.9152	76.3384	outer membrane protein, OMP85 family, putative, expressed	GO:0005739//mitochondrion	-	-
LOC_Os04g40720|13104.t03614	1548	4375	0.9198	56.3755	expressed protein	-	-	-
LOC_Os12g38110|13112.t03502	1547	4683	0.792	52.6337	importin subunit beta, putative, expressed	-	GO:0005215//transporter activity	-
LOC_Os01g61780|13101.t05479	1545	3186	0.9626	77.2645	vacuolar ATP synthase 98 kDa subunit, putative, expressed	-	-	-
LOC_Os03g31300|13103.t02754	1545	3575	0.9432	68.8573	chaperone protein clpB 1, putative, expressed	-	GO:0000166//nucleotide binding	-
LOC_Os05g48855|13105.t04720	1545	1849	0.9573	133.134	GTP binding protein, putative, expressed	-	GO:0000166//nucleotide binding	-
LOC_Os01g70490|13101.t06273	1545	2757	0.984	89.2872	potassium transporter, putative, expressed	-	GO:0005215//transporter activity	-
LOC_Os03g55600|13103.t04826	1542	1709	0.8455	143.761	CAMK_CAMK_like.22 - CAMK includes calcium/calmodulin depedent protein kinases, expressed	-	GO:0000166//nucleotide binding	-
LOC_Os01g68120|13101.t06092	1542	5199	0.9627	47.2566	DCL3, putative, expressed	-	GO:0003723//RNA binding	-
LOC_Os07g48960|13107.t04523	1541	3461	0.9347	70.9412	OsLonP3 - Putative Lon protease homologue, expressed	-	GO:0000166//nucleotide binding	-
LOC_Os01g53700|13101.t04710	1541	2102	0.9358	116.807	mitochondrial-processing peptidase subunit, mitochondrial precursor, putative, expressed	GO:0005739//mitochondrion	-	-
LOC_Os10g31810|13110.t02500	1538	2364	0.9556	103.659	expressed protein	GO:0005794//Golgi apparatus	-	-
LOC_Os01g72810|13101.t06497	1535	1757	0.9784	139.198	secreted glycoprotein, putative, expressed	GO:0005618//cell wall	-	-
LOC_Os01g18070|13101.t01596	1533	1254	0.9163	194.779	bacterial transferase hexapeptide domain containing protein, expressed	-	-	-
LOC_Os12g13380|13112.t01208	1532	1173	0.9633	208.093	adenylate kinase, putative, expressed	GO:0005634//nucleus	-	-
LOC_Os04g32660|13104.t02922	1532	1686	0.7467	144.777	cytochrome b-c1 complex subunit Rieske, mitochondrial precursor, putative, expressed	GO:0005739//mitochondrion	-	-
LOC_Os04g50120|13104.t04521	1531	1632	0.9179	149.469	zinc-binding protein, putative, expressed	-	GO:0005488//binding	-
LOC_Os09g21110|13109.t01850	1531	4023	0.8971	60.6349	leucyl-tRNA synthetase, cytoplasmic, putative, expressed	-	GO:0000166//nucleotide binding	-
LOC_Os03g57430|13103.t05017	1531	4080	0.9909	59.7878	expressed protein	-	-	-
LOC_Os02g18380|13102.t01643	1530	767	0.9831	317.829	60S ribosomal protein L27-3, putative, expressed	-	GO:0005198//structural molecule activity	-
LOC_Os12g10710|13112.t00949	1530	5310	0.678	45.9086	NB-ARC domain containing protein, expressed	-	GO:0005515//protein binding	-
LOC_Os01g07520|13101.t00631	1529	2249	0.9867	108.322	proline-rich family protein, putative, expressed	-	-	-
LOC_Os04g59460|13104.t05417	1527	5637	0.984	43.1607	expressed protein	-	GO:0000166//nucleotide binding	-
LOC_Os01g27160|13101.t02347	1525	2880	0.8139	84.3674	cullin, putative, expressed	-	-	GO:0007049//cell cycle
LOC_Os02g50880|13102.t04715	1523	2201	0.9032	110.25	OsDegp3 - Putative Deg protease homologue, expressed	-	-	GO:0009987//cellular process
LOC_Os07g03070|13107.t00204	1522	1764	0.9626	137.472	tetratricopeptide repeat containing protein, putative, expressed	-	-	-
LOC_Os06g41010|13106.t03773	1522	1428	0.1338	169.818	zinc finger A20 and AN1 domain-containing stress-associated protein, putative, expressed	-	-	-
LOC_Os07g43990|13107.t04030	1522	2328	0.9656	104.167	expressed protein	-	-	-
LOC_Os09g19954|13109.t01735	1520	2145	0.4023	112.905	ribosomal protein, putative	-	GO:0005198//structural molecule activity	-
LOC_Os05g10770|13105.t00924	1517	4353	0.9713	55.5257	transcription factor jumonji, putative, expressed	-	GO:0003700//sequence-specific DNA binding transcription factor activity	-
LOC_Os02g57540|13102.t05379	1517	993	0.8751	243.407	60S ribosomal protein L28-1, putative, expressed	-	GO:0005198//structural molecule activity	-
LOC_Os01g08410|13101.t00718	1515	1721	0.8832	140.259	early fruit mRNA, putative, expressed	GO:0005739//mitochondrion	-	-
LOC_Os03g58590|13103.t05121	1514	2405	0.9588	100.302	expressed protein	-	-	-
LOC_Os01g65520|13101.t05840	1514	3128	0.8491	77.1182	Sad1 / UNC-like C-terminal domain containing protein, putative, expressed	-	-	-
LOC_Os03g61600|13103.t05400	1512	1569	0.956	153.542	phosphoribosylformylglycinamidine synthase, putative, expressed	-	GO:0003824//catalytic activity	-
LOC_Os01g26940|13101.t02325	1507	3072	0.9635	78.1609	transposon protein, putative, CACTA, En/Spm sub-class, expressed	-	-	-
LOC_Os02g56680|13102.t05294	1505	1391	0.9015	172.388	dehydrogenase, putative, expressed	-	GO:0003824//catalytic activity	-
LOC_Os06g40600|13106.t03730	1503	3563	0.9781	67.211	elongation factor, putative, expressed	-	GO:0000166//nucleotide binding	-
LOC_Os03g21080|13103.t01890	1503	3298	0.9912	72.6116	guanine nucleotide exchange factor, putative, expressed	-	-	-
LOC_Os05g33430|13105.t02964	1503	1742	0.9455	137.47	xyloglucanase inhibitor, putative, expressed	GO:0005618//cell wall	-	-
LOC_Os02g52860|13102.t04912	1501	1634	0.9829	146.361	phosphate carrier protein, mitochondrial precursor, putative, expressed	-	GO:0005488//binding	-
LOC_Os07g39710|13107.t03621	1501	966	0.881	247.572	NADH dehydrogenase iron-sulfur protein 4, mitochondrial precursor, putative, expressed	GO:0005739//mitochondrion	-	-
LOC_Os02g37870|13102.t03439	1498	1380	0.9471	172.954	Brix domain containing protein, putative, expressed	-	-	-
LOC_Os03g19340|13103.t01723	1496	5247	0.9619	45.4274	WD domain, G-beta repeat domain containing protein, expressed	-	GO:0000166//nucleotide binding	-
LOC_Os12g38970|13112.t03587	1495	2406	0.9115	99.0018	VIP4, putative, expressed	-	-	-
LOC_Os01g39260|13101.t03379	1495	3078	0.9305	77.3874	OsFtsH5 FtsH protease, homologue of AtFtsH4, expressed	-	GO:0000166//nucleotide binding	-
LOC_Os03g08020|13103.t00675	1494	1344	0.1875	177.112	elongation factor Tu, putative, expressed	-	GO:0005515//protein binding	-
LOC_Os03g40110|13103.t03460	1493	3283	0.9382	72.458	nop14-like family protein, expressed	-	-	-
LOC_Os04g45970|13104.t04116	1493	2101	0.4669	113.222	glutamate dehydrogenase protein, putative, expressed	-	GO:0003824//catalytic activity	-
LOC_Os03g63040|13103.t05538	1492	3297	0.9663	72.102	expressed protein	-	-	-
LOC_Os01g68770|13101.t06153	1492	1858	0.9623	127.944	selenium-binding protein, putative, expressed	-	-	-
LOC_Os11g38959|13111.t03436	1491	1060	0.684	224.114	40S ribosomal protein S9-2, putative, expressed	-	GO:0005198//structural molecule activity	-
LOC_Os05g43360|13105.t03862	1491	1218	0.9392	195.042	NADH dehydrogenase flavoprotein 2, mitochondrial precursor, putative, expressed	-	GO:0003824//catalytic activity	-
LOC_Os10g42320|13110.t03456	1488	2498	0.7974	94.9091	nonsense-mediated mRNA decay protein 3, putative, expressed	-	-	GO:0006139//nucleobase, nucleoside, nucleotide and nucleic acid metabolic process
LOC_Os08g25140|13108.t02289	1487	1279	0.8984	185.241	ethanol tolerance protein GEKO1, putative, expressed	-	-	-
LOC_Os02g50550|13102.t04682	1484	3397	0.9517	69.6043	dynamin, putative, expressed	-	GO:0000166//nucleotide binding	-
LOC_Os01g70980|13101.t06321	1484	1041	0.9568	227.133	expressed protein	-	-	-
LOC_Os02g07750|13102.t00683	1482	1720	0.9762	137.283	cell cycle control protein, putative, expressed	GO:0009536//plastid	-	-
LOC_Os09g29070|13109.t02592	1482	2328	0.8119	101.429	glucose-6-phosphate isomerase, putative, expressed	-	GO:0003824//catalytic activity	-
LOC_Os07g45160|13107.t04146	1480	5637	0.9565	41.8322	SAC3/GANP family protein, expressed	-	-	-
LOC_Os04g44900|13104.t04013	1479	2558	0.9851	92.1224	lectin-like receptor kinase, putative, expressed	-	GO:0000166//nucleotide binding	-
LOC_Os02g46990|13102.t04320	1477	2363	0.9386	99.5897	AAA-type ATPase family protein, putative, expressed	-	GO:0000166//nucleotide binding	-
LOC_Os03g29460|13103.t02595	1477	791	0.9507	297.51	60S ribosomal protein, putative, expressed	-	GO:0005198//structural molecule activity	-
LOC_Os03g61730|13103.t05413	1475	2723	0.9857	86.3062	heat shock protein DnaJ, putative, expressed	-	-	GO:0009987//cellular process
LOC_Os02g43750|13102.t03988	1475	3456	0.7726	68.0011	transcription initiation factor, putative, expressed	-	-	-
LOC_Os06g01320|13106.t00030	1475	7009	0.9723	33.53	chromo domain containing protein, expressed	-	GO:0000166//nucleotide binding	-
LOC_Os03g28420|13103.t05671	1475	2348	0.836	100.09	3-oxoacyl-synthase, putative, expressed	-	GO:0016740//transferase activity	-
LOC_Os09g24250|13109.t02117	1472	2541	0.9461	92.2998	ubiquitin carboxyl-terminal hydrolase domain containing protein, expressed	-	-	GO:0009056//catabolic process
LOC_Os03g21530|13103.t01932	1469	4097	0.6705	57.1286	AARP2CN domain containing protein, expressed	-	-	-
LOC_Os09g38530|13109.t03335	1469	2442	0.9459	95.8459	transmembrane 9 superfamily member, putative, expressed	-	GO:0005515//protein binding	-
LOC_Os07g37610|13107.t03413	1465	3506	0.8942	66.5768	B3 DNA binding domain containing protein, putative, expressed	-	GO:0003677//DNA binding	-
LOC_Os02g38480|13102.t03502	1465	5641	0.9817	41.3789	expressed protein	-	GO:0000166//nucleotide binding	-
LOC_Os02g44870|13102.t04110	1462	1371	0.9628	169.905	dehydrin, putative, expressed	-	-	GO:0006950//response to stress
LOC_Os04g32710|13104.t02927	1461	705	0.8355	330.186	40S ribosomal protein S27, putative, expressed	-	GO:0005198//structural molecule activity	-
LOC_Os11g33330|13111.t02924	1460	2151	0.9079	108.146	peptidase, M24 family protein, putative, expressed	-	-	GO:0009987//cellular process
LOC_Os08g23360|13108.t02111	1460	1860	0.9548	125.065	signal recognition particle 68 kDa protein, putative, expressed	-	-	-
LOC_Os04g28820|13104.t02557	1460	6249	0.9656	37.2254	retrotransposon protein, putative, unclassified, expressed	-	-	-
LOC_Os01g59900|13101.t05301	1459	2536	0.8647	91.665	expressed protein	-	-	-
LOC_Os09g34250|13109.t03007	1457	1851	0.9687	125.415	UDP-glucoronosyl and UDP-glucosyl transferase domain containing protein, expressed	-	-	GO:0006519//cellular amino acid and derivative metabolic process
LOC_Os05g48390|13105.t04318	1457	4493	0.9448	51.6679	ubiquitin conjugating enzyme protein, putative, expressed	-	-	-
LOC_Os09g28810|13109.t02566	1456	1365	0.9685	169.952	RNA recognition motif containing protein, putative, expressed	-	GO:0003676//nucleic acid binding	-
LOC_Os09g38400|13109.t03322	1455	780	0.9526	297.212	prostatic spermine-binding protein precursor, putative, expressed	-	-	-
LOC_Os05g15880|13105.t01381	1455	1164	0.982	199.162	glycosyl hydrolase, putative, expressed	-	GO:0016787//hydrolase activity	-
LOC_Os12g41820|13112.t03870	1455	3126	0.8999	74.1603	heat shock protein DnaJ, putative, expressed	-	-	GO:0009987//cellular process
LOC_Os11g04460|13111.t00342	1453	3365	0.8336	68.7984	calcium-transporting ATPase, plasma membrane-type, putative, expressed	-	GO:0005215//transporter activity	-
LOC_Os08g44340|13108.t04168	1451	1764	0.9507	131.059	monodehydroascorbate reductase, putative, expressed	-	-	GO:0006950//response to stress
LOC_Os07g22220|13107.t01926	1451	2134	0.9789	108.335	F-box-like/WD repeat-containing protein TBL1XR1-A, putative, expressed	-	GO:0000166//nucleotide binding	-
LOC_Os03g22690|13103.t02048	1451	3084	0.9773	74.9636	nucleoporin interacting component, putative, expressed	-	-	-
LOC_Os06g14740|13106.t01348	1449	4664	0.9541	49.5002	NAD binding domain of 6-phosphogluconate dehydrogenase containing protein, expressed	-	GO:0003824//catalytic activity	-
LOC_Os02g37490|13102.t03401	1449	788	0.9492	292.981	glycine-rich cell wall structural protein precursor, putative, expressed	-	-	-
LOC_Os01g02884|13101.t00182	1448	2847	0.9916	81.0361	ATP-dependent RNA helicase DHX36, putative, expressed	-	GO:0000166//nucleotide binding	-
LOC_Os09g37860|13109.t03274	1446	2578	0.9484	89.3682	NOL1/NOP2/sun family protein, putative, expressed	GO:0005730//nucleolus	-	-
LOC_Os03g43860|13103.t03781	1445	1077	0.8979	213.771	SNF7 domain containing protein, putative, expressed	-	-	-
LOC_Os03g50300|13103.t04383	1443	2390	0.954	96.198	CASP, putative, expressed	-	-	-
LOC_Os07g08190|13107.t00700	1441	2551	0.8828	90.0018	cyclophilin, putative, expressed	-	GO:0003824//catalytic activity	-
LOC_Os10g36760|13110.t02952	1441	2065	0.9535	111.184	OsProCP3 - Putative Lysosomal Pro-x Carboxypeptidase homologue, expressed	GO:0005764//lysosome	-	-
LOC_Os10g23120|13110.t01783	1440	2299	0.9352	99.7978	pyridoxamine 5'-phosphate oxidase family protein, putative, expressed	-	GO:0003824//catalytic activity	-
LOC_Os08g37790|13108.t03526	1440	1800	0.9267	127.464	phospho-2-dehydro-3-deoxyheptonate aldolase, chloroplast precursor, putative, expressed	-	-	GO:0006519//cellular amino acid and derivative metabolic process
LOC_Os06g14080|13106.t01283	1439	2760	0.8351	83.071	ATMAP70 protein, putative, expressed	-	-	-
LOC_Os01g48280|13101.t04194	1439	1124	0.3808	203.982	ubiquitin-conjugating enzyme, putative, expressed	-	GO:0003824//catalytic activity	-
LOC_Os03g16010|13103.t01406	1438	2623	0.947	87.349	BRASSINOSTEROID INSENSITIVE 1-associated receptor kinase 1 precursor, putative, expressed	-	GO:0000166//nucleotide binding	-
LOC_Os02g01070|13102.t00007	1438	2572	0.979	89.0811	FG-GAP repeat-containing protein, putative, expressed	GO:0005886//plasma membrane	-	-
LOC_Os01g73880|13101.t06603	1437	1096	0.9507	208.903	eukaryotic translation initiation factor, putative, expressed	-	GO:0003723//RNA binding	-
LOC_Os11g04950|13111.t00393	1437	2478	0.8983	92.396	splicing factor, putative, expressed	-	-	-
LOC_Os01g09200|13101.t00795	1436	2378	0.9172	96.2144	AGC_AGC_other_NDRh_TRCd.1 - ACG kinases include homologs to PKA, PKG and PKC, expressed	-	GO:0000166//nucleotide binding	-
LOC_Os03g31490|13103.t02770	1433	1526	0.9653	149.62	expressed protein	GO:0009536//plastid	-	-
LOC_Os01g56910|13101.t05022	1433	3836	0.9507	59.5203	expressed protein	-	-	-
LOC_Os12g35360|13112.t03236	1432	3100	0.9806	73.6002	vesicle tethering family protein, putative, expressed	-	-	-
LOC_Os01g73790|13101.t06594	1432	1920	0.9656	118.834	NAD dependent epimerase/dehydratase family protein, putative, expressed	-	GO:0003824//catalytic activity	-
LOC_Os12g06020|13112.t00489	1432	1576	0.9086	144.772	mRNA-decapping enzyme, putative, expressed	-	-	-
LOC_Os07g38130|13107.t03465	1431	1456	0.9712	156.594	polygalacturonase inhibitor 1 precursor, putative, expressed	-	GO:0000166//nucleotide binding	-
LOC_Os01g13160|13101.t01174	1431	2851	0.9698	79.9724	expressed protein	-	-	-
LOC_Os04g36660|13104.t03273	1430	2621	0.9092	86.9294	calmodulin binding protein, putative, expressed	-	GO:0005515//protein binding	-
LOC_Os08g37350|13108.t03483	1430	3236	0.8507	70.4085	ubiquitin carboxyl-terminal hydrolase family protein, expressed	GO:0005622//intracellular	-	-
LOC_Os02g02990|13102.t00201	1430	1257	0.9905	181.258	translation initiation factor eIF3 subunit, putative, expressed	-	-	-
LOC_Os02g26984|13102.t02405	1429	2943	0.8947	77.3641	expressed protein	-	-	-
LOC_Os07g05810|13107.t00474	1424	1541	0.9929	147.233	glycine-rich protein, putative, expressed	-	-	-
LOC_Os08g44480|13108.t04182	1424	718	0.5905	315.997	40S ribosomal protein S25, putative, expressed	-	GO:0005198//structural molecule activity	-
LOC_Os01g41550|13101.t03596	1423	1893	0.9519	119.771	aspartic proteinase, putative, expressed	-	GO:0003677//DNA binding	-
LOC_Os08g39090|13108.t03652	1422	1951	0.9585	116.129	coiled-coil domain containing 49, putative, expressed	-	-	-
LOC_Os10g31864|13110.t02506	1421	11520	0.9205	19.6535	conserved hypothetical protein	-	-	-
LOC_Os08g42000|13108.t03940	1420	923	0.766	245.123	nuclear transport factor, putative, expressed	-	GO:0003723//RNA binding	-
LOC_Os12g03090|13112.t00203	1419	1002	0.8882	225.638	ribosomal protein, putative, expressed	-	GO:0005198//structural molecule activity	-
LOC_Os11g31640|13111.t02754	1419	2134	0.9625	105.946	serine palmitoyltransferase 2, putative, expressed	-	GO:0005515//protein binding	-
LOC_Os08g03520|13108.t00254	1416	1194	0.7429	188.954	retrotransposon protein, putative, Ty1-copia subclass, expressed	-	-	-
LOC_Os03g25070|13103.t02229	1415	2897	0.9037	77.8225	CAMK_CAMK_like.18 - CAMK includes calcium/calmodulin depedent protein kinases, expressed	-	GO:0005488//binding	-
LOC_Os07g42600|13107.t03897	1414	2243	0.9429	100.443	aminotransferase, classes I and II, domain containing protein, expressed	-	GO:0003824//catalytic activity	-
LOC_Os09g36860|13109.t03170	1412	784	0.9707	286.957	acyl carrier protein, putative, expressed	-	GO:0005215//transporter activity	-
LOC_Os05g48020|13105.t04282	1412	1307	0.9441	172.13	SNARE domain containing protein, putative, expressed	GO:0005886//plasma membrane	-	-
LOC_Os07g47710|13107.t04401	1411	950	0.7295	236.647	60S ribosomal protein L22-2, putative, expressed	GO:0005829//cytosol	-	-
LOC_Os11g34190|13111.t02968	1411	1979	0.9015	113.6	expressed protein	-	-	-
LOC_Os01g54910|13101.t04826	1411	2672	0.9285	84.1372	GTP-binding protein typA/bipA, putative, expressed	-	GO:0000166//nucleotide binding	-
LOC_Os08g33720|13108.t03122	1410	1696	0.9446	132.462	lactate/malate dehydrogenase, putative, expressed	-	GO:0003824//catalytic activity	-
LOC_Os04g13210|13104.t01130	1410	4082	0.9598	55.0356	multidrug resistance-associated protein, putative, expressed	-	GO:0005215//transporter activity	-
LOC_Os03g57160|13103.t04991	1410	3376	0.9514	66.5448	zinc ion binding protein, putative, expressed	GO:0005634//nucleus	-	-
LOC_Os10g19860|13110.t01480	1410	3301	0.9709	68.0567	XI-I, putative, expressed	-	GO:0003774//motor activity	-
LOC_Os01g48720|13101.t04237	1408	1916	0.9807	117.086	RNA polymerase III subunit RPC82 family protein, putative, expressed	-	GO:0016740//transferase activity	-
LOC_Os01g02880|13101.t00181	1408	1531	0.9582	146.529	fructose-bisphospate aldolase isozyme, putative, expressed	-	GO:0003824//catalytic activity	-
LOC_Os10g34710|13110.t02764	1408	3755	0.9593	59.7434	myosin-2 heavy chain, non muscle, putative, expressed	-	GO:0003774//motor activity	-
LOC_Os01g48180|13101.t04185	1407	5142	0.9518	43.5973	DDT domain containing protein, putative, expressed	-	GO:0003700//sequence-specific DNA binding transcription factor activity	-
LOC_Os03g17310|13103.t01528	1406	6948	0.4122	32.2421	calcium-transporting ATPase, endoplasmic reticulum-type, putative, expressed	-	GO:0005215//transporter activity	-
LOC_Os06g29180|13106.t02608	1406	1708	0.918	131.158	erythronate-4-phosphate dehydrogenase domain containing protein, expressed	-	GO:0003824//catalytic activity	-
LOC_Os10g21910|13110.t01669	1405	7344	0.7697	30.4818	acetyl-CoA carboxylase, putative, expressed	-	GO:0003824//catalytic activity	-
LOC_Os02g06720|13102.t00578	1404	4710	0.8176	47.4945	WD domain containing protein, putative, expressed	-	GO:0000166//nucleotide binding	-
LOC_Os08g01180|13108.t00017	1404	2337	0.9204	95.7207	nicalin, putative, expressed	GO:0005783//endoplasmic reticulum	-	-
LOC_Os03g05020|13103.t00383	1402	3873	0.9654	57.6764	PIR, putative, expressed	-	-	-
LOC_Os04g42010|13104.t03740	1401	1597	0.9681	139.775	RNA binding protein, putative, expressed	-	GO:0003723//RNA binding	-
LOC_Os04g36700|13104.t03276	1401	1833	0.916	121.779	proteasome subunit, putative, expressed	GO:0005622//intracellular	-	-
LOC_Os03g48080|13103.t04181	1401	827	0.9734	269.917	CHCH domain containing protein, expressed	-	-	-
LOC_Os11g05562|13111.t00459	1399	678	0.9277	328.765	40S ribosomal protein S25, putative, expressed	-	GO:0005198//structural molecule activity	-
LOC_Os03g55130|13103.t04783	1399	2589	0.9548	86.096	expressed protein	-	-	-
LOC_Os06g37640|13106.t03434	1396	4905	0.9664	45.3465	expressed protein	-	-	-
LOC_Os12g41220|13112.t03810	1395	981	0.9592	226.57	ubiquitin-conjugating enzyme, putative, expressed	-	GO:0003824//catalytic activity	-
LOC_Os10g11034|13110.t00902	1394	1539	0.9857	144.318	caffeine-induced death protein 1, putative, expressed	-	GO:0003676//nucleic acid binding	-
LOC_Os11g40140|13111.t03551	1394	1241	0.8235	178.973	peptidase, T1 family, putative, expressed	GO:0005829//cytosol	-	-
LOC_Os01g05790|13101.t00459	1393	2553	0.9256	86.9356	SLT1 protein, putative, expressed	-	-	-
LOC_Os01g65830|13101.t05871	1392	1527	0.9437	145.244	acyl-desaturase, chloroplast precursor, putative, expressed	-	GO:0003824//catalytic activity	-
LOC_Os03g17410|13103.t01535	1391	3206	0.9869	69.1291	expressed protein	-	-	-
LOC_Os06g15700|13106.t01443	1391	6494	0.9484	34.1281	expressed protein	-	-	-
LOC_Os04g41970|13104.t03736	1391	2407	0.9639	92.0764	endoglucanase, putative, expressed	-	GO:0016787//hydrolase activity	-
LOC_Os06g42490|13106.t03921	1391	3137	0.9812	70.6497	expressed protein	-	GO:0003677//DNA binding	-
LOC_Os07g24000|13107.t02091	1390	1248	0.8654	177.459	AWPM-19-like membrane family protein, putative, expressed	GO:0016020//membrane	-	-
LOC_Os01g56000|13101.t04931	1390	4417	0.7935	50.1401	RNA recognition motif containing protein, expressed	-	-	-
LOC_Os05g46290|13105.t04159	1389	2149	0.9493	102.982	T-complex protein, putative, expressed	GO:0005737//cytoplasm	-	-
LOC_Os05g08990|13105.t00787	1389	2841	0.9338	77.8984	glutaminyl-tRNA synthetase, putative, expressed	-	GO:0000166//nucleotide binding	-
LOC_Os11g11390|13111.t01036	1388	1059	0.9632	208.829	ribosomal protein, putative, expressed	-	GO:0005198//structural molecule activity	-
LOC_Os07g31540|13107.t02832	1386	3795	0.9518	58.1901	ubiquitin family protein, putative, expressed	-	-	GO:0006464//protein modification process
LOC_Os12g07260|13112.t00609	1385	2469	0.8753	89.3771	PPR repeat domain containing protein, putative, expressed	-	GO:0003677//DNA binding	-
LOC_Os04g42380|13104.t03775	1385	877	0.9521	251.621	ribosomal protein S17, putative, expressed	-	GO:0005198//structural molecule activity	-
LOC_Os05g18770|13105.t01665	1385	2107	0.9725	104.733	Sad1 / UNC-like C-terminal domain containing protein, putative, expressed	GO:0005635//nuclear envelope	-	-
LOC_Os02g50970|13102.t04724	1384	4052	0.9489	54.4207	protein kinase domain containing protein, expressed	-	GO:0000166//nucleotide binding	-
LOC_Os05g11710|13105.t01015	1383	1029	0.9679	214.143	ribosomal protein L5, putative, expressed	-	GO:0005198//structural molecule activity	-
LOC_Os05g33360|13105.t02957	1383	1199	0.9299	183.781	transmembrane BAX inhibitor motif-containing protein, putative, expressed	-	GO:0003674//molecular_function	-
LOC_Os01g13460|13101.t01201	1382	2633	0.8883	83.6286	helix-loop-helix DNA-binding domain containing protein, expressed	-	GO:0003677//DNA binding	-
LOC_Os01g15010|13101.t01349	1381	1233	0.9197	178.455	miro, putative, expressed	-	GO:0000166//nucleotide binding	-
LOC_Os01g13430|13101.t01198	1381	3668	0.9605	59.9876	importin-alpha re-exporter, putative, expressed	-	GO:0005215//transporter activity	-
LOC_Os01g09570|13101.t00834	1380	2280	0.8921	96.4366	6-phosphofructokinase, putative, expressed	GO:0005575//cellular_component	-	-
LOC_Os08g04170|13108.t00320	1380	3695	0.9169	59.5062	zinc finger C-x8-C-x5-C-x3-H type family protein, expressed	-	GO:0003676//nucleic acid binding	-
LOC_Os01g04260|13101.t00312	1379	1289	0.8991	170.455	fatty acid hydroxylase, putative, expressed	-	GO:0003824//catalytic activity	-
LOC_Os01g70470|13101.t06271	1379	1380	0.9848	159.215	expressed protein	-	-	-
LOC_Os05g05220|13105.t00416	1379	1683	0.978	130.55	glioma tumor suppressor candidate region gene 2 protein, putative, expressed	-	-	-
LOC_Os03g19410|13103.t01730	1378	3388	0.9672	64.8042	OsPOP7 - Putative Prolyl Oligopeptidase homologue, expressed	-	-	-
LOC_Os07g46690|13107.t04298	1377	5831	0.9058	37.626	PHD-finger family protein, expressed	-	GO:0003677//DNA binding	-
LOC_Os05g22970|13105.t01979	1374	1179	0.8897	185.682	glyoxalase family protein, putative, expressed	-	GO:0003824//catalytic activity	-
LOC_Os06g43630|13106.t04029	1374	3490	0.9725	62.7276	sucrose-phosphate synthase, putative, expressed	-	-	GO:0005975//carbohydrate metabolic process
LOC_Os03g27230|13103.t02426	1374	2117	0.9627	103.41	phospho-2-dehydro-3-deoxyheptonate aldolase, chloroplast precursor, putative, expressed	-	-	GO:0006519//cellular amino acid and derivative metabolic process
LOC_Os03g03830|13103.t00272	1374	3905	0.9595	56.0613	EF hand family protein, putative, expressed	-	GO:0005488//binding	-
LOC_Os01g55040|13101.t04839	1374	6528	0.9159	33.5354	1,3-beta-glucan synthase component, putative, expressed	GO:0005886//plasma membrane	-	-
LOC_Os10g33940|13110.t02688	1373	2673	0.9282	81.8406	auxin response factor 18, putative, expressed	-	GO:0003700//sequence-specific DNA binding transcription factor activity	-
LOC_Os02g47810|13102.t04402	1373	1815	0.9444	120.529	dof zinc finger domain containing protein, putative, expressed	-	GO:0003677//DNA binding	-
LOC_Os01g62230|13101.t05524	1369	866	0.9319	251.874	Core histone H2A/H2B/H3/H4 domain containing protein, putative, expressed	-	GO:0003677//DNA binding	-
LOC_Os04g51690|13104.t04646	1369	2301	0.9778	94.7948	glycosyl hydrolase family 47 domain contain protein, expressed	GO:0005794//Golgi apparatus	-	-
LOC_Os02g46510|13102.t04271	1368	2028	0.928	107.477	adaptor complexes medium subunit family domain containing protein, expressed	GO:0005737//cytoplasm	-	-
LOC_Os03g47930|13103.t04165	1367	4005	0.9461	54.383	expressed protein	-	-	-
LOC_Os07g31270|13107.t02805	1365	1545	0.9579	140.767	cupin 2, conserved barrel domain protein, putative, expressed	-	GO:0003700//sequence-specific DNA binding transcription factor activity	-
LOC_Os01g08200|13101.t00697	1365	2944	0.9749	73.8741	ubiquitin carboxyl-terminal hydrolase 14, putative, expressed	-	GO:0016787//hydrolase activity	-
LOC_Os03g09100|13103.t00780	1364	3630	0.9766	59.8694	calmodulin-binding transcription activator, putative, expressed	-	GO:0005515//protein binding	-
LOC_Os02g04100|13102.t00311	1364	1200	0.9567	181.105	peptidase, T1 family, putative, expressed	GO:0005829//cytosol	-	-
LOC_Os01g72790|13101.t06495	1363	1960	0.9653	110.799	cyclin-dependent kinase, putative, expressed	-	GO:0000166//nucleotide binding	-
LOC_Os09g34130|13109.t02996	1361	2534	0.9199	85.5754	GRAM domain containing protein, expressed	-	-	-
LOC_Os10g31900|13110.t02509	1360	1441	0.916	150.374	RNA recognition motif containing protein, putative, expressed	-	GO:0003676//nucleic acid binding	-
LOC_Os03g13540|13103.t01166	1359	1899	0.7883	114.023	Ser/Thr protein phosphatase family protein, putative, expressed	-	GO:0016787//hydrolase activity	-
LOC_Os06g46000|13106.t04270	1358	1823	0.4471	118.689	tubulin/FtsZ domain containing protein, putative, expressed	-	GO:0005198//structural molecule activity	-
LOC_Os05g33390|13105.t02960	1358	4278	0.9292	50.5774	cation-transporting ATPase, putative, expressed	-	GO:0005215//transporter activity	-
LOC_Os05g37330|13105.t03306	1358	819	0.8974	264.188	60S acidic ribosomal protein, putative, expressed	-	GO:0005198//structural molecule activity	-
LOC_Os03g03290|13103.t00220	1357	1833	0.9449	117.955	receptor-like protein kinase At3g46290 precursor, putative, expressed	-	GO:0016301//kinase activity	-
LOC_Os05g01230|13105.t00025	1356	2822	0.9809	76.5597	zinc finger, C3HC4 type domain containing protein, expressed	-	GO:0003677//DNA binding	-
LOC_Os07g39900|13107.t03640	1356	2113	0.9697	102.249	interferon-related developmental regulator, putative, expressed	-	-	-
LOC_Os04g46450|13104.t04163	1356	3569	0.9809	60.5356	zinc finger, C3HC4 type domain containing protein, expressed	-	-	-
LOC_Os06g49490|13106.t04617	1355	801	0.8777	269.528	ZOS6-10 - C2H2 zinc finger protein, expressed	-	GO:0003676//nucleic acid binding	-
LOC_Os03g15900|13103.t01395	1355	3764	0.995	57.3571	SH3 domain containing protein, expressed	-	-	-
LOC_Os02g20410|13102.t01839	1354	3728	0.934	57.8682	GTP binding protein, putative, expressed	-	GO:0000166//nucleotide binding	-
LOC_Os09g07380|13109.t00535	1353	2160	0.9106	99.8025	frigida, putative, expressed	-	-	-
LOC_Os07g32761|13107.t02947	1350	1878	0.9665	114.534	hypothetical protein	-	-	-
LOC_Os07g20580|13107.t01865	1349	2043	0.955	105.206	DEAD-box ATP-dependent RNA helicase, putative, expressed	-	GO:0000166//nucleotide binding	-
LOC_Os11g01380|13111.t00036	1349	5698	0.2604	37.7213	clathrin heavy chain, putative, expressed	-	GO:0005198//structural molecule activity	-
LOC_Os12g13150|13112.t01184	1345	7573	0.9848	28.2977	expressed protein	-	-	-
LOC_Os08g08210|13108.t00710	1345	3259	0.9896	65.756	SET domain containing protein, expressed	-	-	-
LOC_Os12g21700|13112.t01902	1342	2141	0.9748	99.8696	zinc finger C-x8-C-x5-C-x3-H type family protein, expressed	-	GO:0003676//nucleic acid binding	-
LOC_Os05g33730|13105.t02995	1341	2222	0.9302	96.1573	gibberellin receptor GID1L2, putative, expressed	-	-	-
LOC_Os03g47760|13103.t04147	1340	3858	0.9785	55.3401	SAB, putative, expressed	-	-	GO:0016049//cell growth
LOC_Os07g42410|13107.t03879	1340	4850	0.9344	44.0211	expressed protein	-	-	GO:0006950//response to stress
LOC_Os07g29620|13107.t02645	1340	1992	0.9885	107.18	OsSCP39 - Putative Serine Carboxypeptidase homologue, expressed	-	-	GO:0009987//cellular process
LOC_Os10g26990|13110.t02099	1340	2201	0.8941	97.0023	OsFBK23 - F-box domain and kelch repeat containing protein, expressed	-	-	GO:0006950//response to stress
LOC_Os05g45950|13105.t04124	1339	1424	0.9593	149.819	outer mitochondrial membrane porin, putative, expressed	-	GO:0005215//transporter activity	-
LOC_Os11g37700|13111.t03309	1338	4824	0.8876	44.1923	pleiotropic drug resistance protein, putative, expressed	-	GO:0005215//transporter activity	-
LOC_Os12g44390|13112.t04121	1337	2172	0.9024	98.0774	RecF/RecN/SMC N terminal domain containing protein, expressed	-	GO:0000166//nucleotide binding	-
LOC_Os08g19170|13108.t01743	1337	2612	0.8913	81.556	G-patch domain containing protein, expressed	-	GO:0003676//nucleic acid binding	-
LOC_Os02g08480|13102.t00758	1337	1508	0.9489	141.263	ubiquitin fusion degradation protein, putative, expressed	-	-	GO:0009056//catabolic process
LOC_Os05g47550|13105.t04237	1336	2262	0.9271	94.1047	ANTH/ENTH domain containing protein, putative, expressed	-	GO:0005488//binding	-
LOC_Os03g18510|13103.t01642	1335	1537	0.948	138.39	expressed protein	-	GO:0003723//RNA binding	-
LOC_Os11g40080|13111.t03545	1334	4641	0.956	45.7975	lipin, N-terminal conserved region family protein, expressed	-	-	-
LOC_Os03g61760|13103.t05416	1332	3926	0.9093	54.0569	OsSPL6 - SBP-box gene family member, expressed	-	GO:0003677//DNA binding	-
LOC_Os02g56210|13102.t05245	1329	1320	0.8492	160.416	hydrolase, NUDIX family, domain containing protein, expressed	-	-	-
LOC_Os06g07830|13106.t00665	1324	2239	0.9544	94.2175	ANTH/ENTH domain containing protein, putative, expressed	-	GO:0005488//binding	-
LOC_Os03g46710|13103.t04043	1323	3429	0.9568	61.4738	expressed protein	-	-	-
LOC_Os02g54110|13102.t05038	1322	4192	0.8974	50.2467	expressed protein	-	-	-
LOC_Os06g04990|13106.t00383	1322	1006	0.7515	209.378	early nodulin 93 ENOD93 protein, putative, expressed	GO:0005739//mitochondrion	-	-
LOC_Os08g12750|13108.t01161	1321	2087	0.9804	100.85	serine/threonine-protein kinase HT1, putative, expressed	-	GO:0000166//nucleotide binding	-
LOC_Os01g56190|13101.t04950	1320	4670	0.8959	45.0355	HVT1, putative, expressed	-	GO:0000166//nucleotide binding	-
LOC_Os07g02350|13107.t00132	1320	1632	0.9786	128.87	casein kinase II subunit alpha-2, putative, expressed	-	GO:0000166//nucleotide binding	-
LOC_Os04g55410|13104.t05019	1319	2283	0.9229	92.0527	FGGY family of carbohydrate kinases, putative, expressed	-	-	GO:0005975//carbohydrate metabolic process
LOC_Os04g50660|13104.t04540	1319	3190	0.8806	65.8797	WD domain, G-beta repeat domain containing protein, expressed	-	GO:0000166//nucleotide binding	-
LOC_Os03g27010|13103.t02407	1319	1384	0.9892	151.847	expressed protein	GO:0005634//nucleus	-	-
LOC_Os05g23860|13105.t02070	1319	2010	0.9214	104.555	rab GDP dissociation inhibitor alpha, putative, expressed	-	-	GO:0006810//transport
LOC_Os02g18370|13102.t01642	1317	3659	0.9341	57.3483	transposon protein, putative, unclassified, expressed	-	-	-
LOC_Os05g12680|13105.t01111	1317	2528	0.911	83.0054	retrotransposon protein, putative, unclassified, expressed	-	-	-
LOC_Os03g05720|13103.t00452	1317	3122	0.9795	67.2125	WD domain, G-beta repeat domain containing protein, expressed	-	GO:0000166//nucleotide binding	-
LOC_Os07g03160|13107.t00213	1316	2271	0.9916	92.3286	WD domain, G-beta repeat domain containing protein, expressed	-	GO:0000166//nucleotide binding	-
LOC_Os12g39660|13112.t03655	1314	3700	0.9841	56.5837	calcium-transporting ATPase, plasma membrane-type, putative, expressed	-	GO:0005215//transporter activity	-
LOC_Os04g48490|13104.t04360	1313	1683	0.9756	124.302	fasciclin-like arabinogalactan protein, putative, expressed	-	GO:0003674//molecular_function	-
LOC_Os07g31370|13107.t02815	1311	1402	0.9586	148.988	ras-related protein, putative, expressed	-	GO:0000166//nucleotide binding	-
LOC_Os04g53380|13104.t04815	1310	8342	0.9855	25.0207	expressed protein	GO:0005739//mitochondrion	-	-
LOC_Os02g04040|13102.t00305	1310	1819	0.9978	114.746	RecF/RecN/SMC N terminal domain containing protein, expressed	-	GO:0000166//nucleotide binding	-
LOC_Os02g10790|13102.t00935	1309	4007	0.9229	52.0496	expressed protein	-	-	-
LOC_Os08g07760|13108.t00667	1308	2710	0.9262	76.9017	BRASSINOSTEROID INSENSITIVE 1-associated receptor kinase 1 precursor, putative, expressed	-	GO:0000166//nucleotide binding	-
LOC_Os03g52310|13103.t04563	1307	3810	0.674	54.6573	transposon protein, putative, unclassified, expressed	-	-	-
LOC_Os03g25140|13103.t02236	1307	2385	0.9891	87.3142	peptidyl-prolyl isomerase PASTICCINO1, putative, expressed	-	GO:0003824//catalytic activity	-
LOC_Os10g24810|13110.t01901	1306	1946	0.7893	106.93	cytidylyltransferase domain containing protein, expressed	-	-	GO:0009058//biosynthetic process
LOC_Os12g19040|13112.t01751	1301	1983	0.9763	104.533	expressed protein	-	-	-
LOC_Os02g10510|13102.t00908	1301	1758	0.9659	117.911	Ubiquitin family domain containing protein, expressed	-	-	GO:0006464//protein modification process
LOC_Os08g40570|13108.t03799	1299	1538	0.9746	134.571	pyridoxamine 5'-phosphate oxidase family protein, putative, expressed	-	-	-
LOC_Os12g41400|13112.t03827	1298	2106	0.9744	98.2005	eukaryotic translation initiation factor 2 subunit gamma, putative, expressed	GO:0005739//mitochondrion	-	-
LOC_Os05g46260|13105.t04156	1297	3603	0.7985	57.3553	exostosin, putative, expressed	GO:0005794//Golgi apparatus	-	-
LOC_Os11g46240|13111.t04141	1297	4414	0.9776	46.8172	retrotransposon protein, putative, unclassified, expressed	-	-	-
LOC_Os12g06800|13112.t00565	1295	3395	0.9069	60.7754	serine esterase family protein, putative, expressed	-	-	-
LOC_Os12g14070|13112.t01275	1294	2596	0.9264	79.4195	DnaK family protein, putative, expressed	GO:0005739//mitochondrion	-	-
LOC_Os07g07990|13107.t00682	1294	1629	0.9116	126.564	uncharacterized protein At4g06744 precursor, putative, expressed	-	GO:0000166//nucleotide binding	-
LOC_Os03g13800|13103.t01190	1293	909	0.9109	226.638	ribosomal protein L7Ae, putative, expressed	-	GO:0003723//RNA binding	-
LOC_Os07g31850|13107.t02860	1292	2305	0.938	89.3077	zinc finger, C3HC4 type domain containing protein, expressed	-	GO:0005488//binding	-
LOC_Os03g53050|13103.t04632	1291	1951	0.8888	105.431	WRKY transcription factor, putative, expressed	-	GO:0003700//sequence-specific DNA binding transcription factor activity	-
LOC_Os07g39630|13107.t03613	1290	2549	0.6524	80.6338	calcium-binding protein, putative, expressed	-	GO:0003674//molecular_function	-
LOC_Os07g35290|13107.t03194	1290	2402	0.9455	85.5686	TKL_IRAK_DUF26-lc.10 - DUF26 kinases have homology to DUF26 containing loci, expressed	-	GO:0000166//nucleotide binding	-
LOC_Os07g22024|13107.t01908	1290	2626	0.9528	78.2695	zinc finger family protein, putative, expressed	-	GO:0005488//binding	-
LOC_Os10g21000|13110.t01588	1289	3436	0.9627	59.7719	nucleoside-triphosphatase, putative, expressed	-	GO:0005515//protein binding	-
LOC_Os04g39700|13104.t03518	1288	974	0.9425	210.695	60S ribosomal protein L6, putative, expressed	-	GO:0005198//structural molecule activity	-
LOC_Os03g31400|13103.t02762	1287	3553	0.9896	57.714	U-box domain-containing protein, putative, expressed	-	-	-
LOC_Os03g06220|13103.t00501	1287	2525	0.6119	81.211	DEAD-box ATP-dependent RNA helicase, putative, expressed	-	GO:0000166//nucleotide binding	-
LOC_Os04g50204|13104.t04536	1286	2933	0.9373	69.8596	protein transport protein-related, putative, expressed	GO:0009536//plastid	-	-
LOC_Os01g17279|13101.t01568	1285	1901	0.9411	107.701	exonuclease, putative, expressed	-	GO:0004518//nuclease activity	-
LOC_Os03g58810|13103.t05141	1284	3246	0.5253	63.0252	DEAD-box ATP-dependent RNA helicase, putative, expressed	-	GO:0000166//nucleotide binding	-
LOC_Os12g32980|13112.t02998	1284	2464	0.9752	83.0275	potyvirus VPg interacting protein, putative, expressed	-	-	-
LOC_Os09g17930|13109.t01588	1284	2175	0.9816	94.0596	transposon protein, putative, CACTA, En/Spm sub-class, expressed	-	-	-
LOC_Os05g34150|13105.t03037	1282	1356	0.9779	150.635	glutathione S-transferase, putative, expressed	-	GO:0016740//transferase activity	-
LOC_Os12g42760|13112.t03965	1281	2082	0.9577	98.0316	type IIB DNA topoisomerase, putative, expressed	-	GO:0000166//nucleotide binding	-
LOC_Os03g02540|13103.t00151	1280	1867	0.9272	109.235	proteasome subunit, putative, expressed	GO:0005622//intracellular	-	-
LOC_Os09g12570|13109.t01052	1279	930	0.9591	219.122	ubiquitin-conjugating enzyme, putative, expressed	-	GO:0003824//catalytic activity	-
LOC_Os03g30790|13103.t02711	1278	1757	0.9886	115.893	erlin-2 precursor, putative, expressed	GO:0005783//endoplasmic reticulum	-	-
LOC_Os06g01490|13106.t00045	1275	2411	0.9498	84.2579	monocopper oxidase, putative, expressed	-	GO:0003824//catalytic activity	-
LOC_Os11g19250|13111.t01696	1274	2985	0.9116	68.0021	AARP2CN domain containing protein, expressed	-	-	-
LOC_Os10g31770|13110.t02496	1274	3266	0.805	62.1514	START domain containing protein, expressed	-	GO:0008289//lipid binding	-
LOC_Os04g04020|13104.t00285	1274	3676	0.9475	55.2194	protein transport protein Sec24-like, putative, expressed	-	GO:0005215//transporter activity	-
LOC_Os12g36110|13112.t03311	1273	2862	0.616	70.869	calmodulin binding protein, putative, expressed	-	GO:0005515//protein binding	-
LOC_Os02g52390|13102.t04867	1273	4686	0.8154	43.2836	M16 domain containing zinc peptidase, putative, expressed	-	-	GO:0009987//cellular process
LOC_Os01g53294|13101.t04672	1269	2782	0.9716	72.6778	respiratory burst oxidase protein B, putative, expressed	-	GO:0003824//catalytic activity	-
LOC_Os03g61130|13103.t05356	1269	2206	0.9379	91.6545	phosphoesterase family protein, putative, expressed	-	GO:0016787//hydrolase activity	-
LOC_Os11g09310|13111.t00835	1268	1400	0.9629	144.307	zinc finger CCHC domain-containing protein 10, putative, expressed	-	GO:0003676//nucleic acid binding	-
LOC_Os03g03710|13103.t00260	1268	3060	0.9859	66.023	ribonuclease protein, putative, expressed	-	GO:0003723//RNA binding	-
LOC_Os03g48660|13103.t04234	1267	2295	0.9734	87.9613	DUF1336 domain containing protein, expressed	-	-	-
LOC_Os08g33390|13108.t03089	1267	1761	0.9523	114.634	Regulator of chromosome condensation domain containing protein, expressed	-	GO:0003682//chromatin binding	-
LOC_Os12g27090|13112.t02427	1267	3695	0.8936	54.6336	expressed protein	-	-	-
LOC_Os01g43030|13101.t03738	1266	3557	0.3731	56.7084	tetratricopeptide repeat domain containing protein, expressed	-	-	-
LOC_Os07g08660|13107.t00745	1266	838	0.9391	240.706	40S ribosomal protein S15, putative, expressed	-	GO:0005198//structural molecule activity	-
LOC_Os07g48350|13107.t04463	1266	4440	0.9002	45.4306	structural constituent of ribosome, putative, expressed	-	-	-
LOC_Os09g39590|13109.t03442	1266	2552	0.9565	79.0407	metallo-beta-lactamase, putative, expressed	GO:0005654//nucleoplasm	-	-
LOC_Os06g34710|13106.t03148	1265	3366	0.9548	59.8789	expressed protein	-	-	-
LOC_Os03g58430|13103.t05108	1265	901	0.9245	223.699	40S ribosomal protein S15, putative, expressed	-	GO:0005198//structural molecule activity	-
LOC_Os02g37430|13102.t03395	1265	751	0.9321	268.379	LSM domain containing protein, expressed	GO:0005634//nucleus	-	-
LOC_Os02g13850|13102.t01196	1263	3671	0.9564	54.8171	leucine-rich repeat-containing protein kinase family protein, putative, expressed	-	GO:0000166//nucleotide binding	-
LOC_Os03g52150|13103.t04548	1261	3361	0.9116	59.7784	metalloendopeptidase/ metallopeptidase/ zinc ion binding protein, putative, expressed	-	-	-
LOC_Os03g55420|13103.t04811	1261	1426	0.9635	140.894	peroxidase precursor, putative, expressed	-	GO:0003824//catalytic activity	-
LOC_Os06g40840|13106.t03756	1261	2568	0.6386	78.238	microtubule associated protein, putative, expressed	GO:0005634//nucleus	-	-
LOC_Os03g13100|13103.t01123	1261	2882	0.9022	69.7138	ariadne-1, putative, expressed	-	GO:0000166//nucleotide binding	-
LOC_Os01g32720|13101.t02769	1261	3548	0.936	56.6277	expressed protein	-	GO:0003700//sequence-specific DNA binding transcription factor activity	-
LOC_Os09g36920|13109.t03176	1260	2073	0.9103	96.8431	la domain containing protein, putative, expressed	-	-	-
LOC_Os03g55280|13103.t04797	1260	1473	0.9375	136.29	semialdehyde dehydrogenase, NAD binding domain containing protein, putative, expressed	-	GO:0003824//catalytic activity	-
LOC_Os11g29400|13111.t02535	1259	1892	0.9508	106.023	6-phosphogluconate dehydrogenase, decarboxylating, putative, expressed	-	GO:0003824//catalytic activity	-
LOC_Os03g06510|13103.t00528	1257	8319	0.9454	24.0747	KIP1, putative, expressed	-	GO:0000166//nucleotide binding	-
LOC_Os02g09900|13102.t00847	1257	2764	0.9012	72.4594	transposon protein, putative, unclassified, expressed	-	-	-
LOC_Os11g21990|13111.t01866	1256	1760	0.3341	113.704	expressed protein	-	-	GO:0006412//translation
LOC_Os10g33230|13110.t02617	1256	5261	0.823	38.0381	RNA recognition motif containing protein, putative, expressed	-	GO:0003676//nucleic acid binding	-
LOC_Os04g35170|13104.t03169	1254	3092	0.7377	64.6183	expressed protein	-	-	-
LOC_Os05g37690|13105.t03341	1254	2636	0.8706	75.7966	OsFBL23 - F-box domain and LRR containing protein, expressed	-	GO:0003824//catalytic activity	-
LOC_Os08g10590|13108.t00951	1251	2067	0.9836	96.4305	expressed protein	-	-	-
LOC_Os04g41490|13104.t03690	1251	5695	0.8256	34.9994	DNA-directed RNA polymerase III subunit RPC1, putative, expressed	-	GO:0003677//DNA binding	-
LOC_Os04g58850|13104.t05359	1249	1178	0.9126	168.933	harpin-induced protein 1 domain containing protein, expressed	GO:0005886//plasma membrane	-	-
LOC_Os08g08000|13108.t00689	1249	3052	0.979	65.2042	DNA binding protein, putative, expressed	-	-	-
LOC_Os03g08830|13103.t00755	1248	2439	0.9783	81.5268	WD domain, G-beta repeat domain containing protein, expressed	-	GO:0000166//nucleotide binding	-
LOC_Os06g39520|13106.t03621	1246	2992	0.8346	66.352	myristoyl-acyl carrier protein thioesterase, chloroplast precursor, putative, expressed	-	GO:0005215//transporter activity	-
LOC_Os04g58960|13104.t05369	1246	4192	0.9726	47.3581	regulator of chromosome condensation, putative, expressed	-	GO:0003682//chromatin binding	-
LOC_Os09g02810|13109.t00183	1246	3545	0.9746	56.0015	CCAAT/enhancer-binding protein, putative, expressed	-	-	-
LOC_Os05g01690|13105.t00072	1246	4183	0.9869	47.46	expressed protein	-	-	-
LOC_Os01g29230|13101.t02542	1245	5558	0.9638	35.6901	expressed protein	-	-	-
LOC_Os11g10690|13111.t00968	1245	1334	0.9633	148.7	protein kinase domain containing protein, expressed	-	GO:0000166//nucleotide binding	-
LOC_Os07g38760|13107.t03528	1245	3693	0.9959	53.714	HEAT repeat family protein, putative, expressed	-	GO:0005215//transporter activity	-
LOC_Os05g04700|13105.t00366	1244	279	0.9964	710.418	OsRCI2-6 - Hydrophobic protein LTI6B, expressed	-	-	-
LOC_Os02g55340|13102.t05160	1244	4795	0.9564	41.3361	WD domain and HEAT domain containing protein, putative, expressed	-	GO:0000166//nucleotide binding	-
LOC_Os08g06040|13108.t00500	1242	693	0.961	285.552	60S ribosomal protein L34, putative, expressed	-	GO:0005198//structural molecule activity	-
LOC_Os03g46950|13103.t04066	1241	3359	0.9643	58.8653	DNA binding protein, putative, expressed	-	-	-
LOC_Os05g04520|13105.t00349	1240	1632	0.8676	121.06	protein kinase, putative, expressed	-	GO:0000166//nucleotide binding	-
LOC_Os07g19190|13107.t01779	1239	1193	0.6815	165.473	ribosomal protein L24, putative, expressed	-	GO:0005198//structural molecule activity	-
LOC_Os08g02350|13108.t00135	1238	8490	0.9578	23.2333	expressed protein	-	-	-
LOC_Os02g29464|13102.t02652	1238	4549	0.976	43.3613	RecF/RecN/SMC N terminal domain containing protein, expressed	-	-	GO:0006259//DNA metabolic process
LOC_Os01g53750|13101.t04715	1237	1425	0.9502	138.31	glucan endo-1,3-beta-glucosidase precursor, putative, expressed	GO:0005634//nucleus	-	-
LOC_Os10g31856|13110.t02505	1236	3867	0.9754	50.9263	midasin-related, putative, expressed	-	-	-
LOC_Os10g29560|13110.t02294	1235	3798	0.9468	51.8095	transposon protein, putative, CACTA, En/Spm sub-class, expressed	-	-	-
LOC_Os09g17920|13109.t01587	1234	3453	0.98	56.9398	transposon protein, putative, CACTA, En/Spm sub-class, expressed	-	-	-
LOC_Os07g43350|13107.t03971	1233	3633	0.9243	54.0748	expressed protein	-	GO:0000166//nucleotide binding	-
LOC_Os07g46180|13107.t04244	1232	5321	0.9346	36.8905	PWWP domain containing protein, expressed	-	-	-
LOC_Os02g55420|13102.t05168	1231	1871	0.9813	104.829	aminotransferase, classes I and II, domain containing protein, expressed	GO:0005739//mitochondrion	-	-
LOC_Os03g11580|13103.t00976	1231	3742	0.9548	52.4145	expressed protein	-	-	-
LOC_Os05g27960|13105.t02475	1229	2266	0.9537	86.4151	hydrolase, acting on glycosyl bonds, putative, expressed	-	GO:0016787//hydrolase activity	-
LOC_Os08g08830|13108.t00774	1228	3782	0.9101	51.7338	expressed protein	-	-	-
LOC_Os07g48490|13107.t04477	1227	1554	0.1795	125.803	stress responsive protein, putative, expressed	-	-	-
LOC_Os05g37500|13105.t03322	1226	6524	0.9111	29.9415	expressed protein	-	-	-
LOC_Os04g34450|13104.t03100	1225	3963	0.9193	49.2504	expressed protein	-	-	-
LOC_Os02g45650|13102.t04185	1225	1884	0.8869	103.598	peptidase, putative, expressed	GO:0005783//endoplasmic reticulum	-	-
LOC_Os07g07250|13107.t00609	1224	1859	0.9139	104.906	eukaryotic translation initiation factor 3 subunit E, putative, expressed	-	-	-
LOC_Os01g41810|13101.t03622	1224	1608	0.9869	121.281	cytochrome P450 72A1, putative, expressed	GO:0005783//endoplasmic reticulum	-	-
LOC_Os09g29750|13109.t02653	1223	3692	0.967	52.7791	ZOS9-15 - C2H2 zinc finger protein, expressed	-	-	-
LOC_Os03g61560|13103.t05396	1222	2304	0.9896	84.5057	expressed protein	-	-	-
LOC_Os01g08470|13101.t00725	1222	2276	0.9618	85.5454	retrotransposon protein, putative, unclassified, expressed	-	-	-
LOC_Os06g39640|13106.t03632	1221	3193	0.8644	60.9276	PINHEAD, putative, expressed	-	-	-
LOC_Os06g23440|13106.t02155	1220	759	0.9341	256.104	eukaryotic translation initiation factor 1A, putative, expressed	-	-	GO:0006412//translation
LOC_Os03g01530|13103.t00055	1220	1735	0.9695	112.036	tubulin/FtsZ domain containing protein, putative, expressed	-	GO:0005198//structural molecule activity	-
LOC_Os11g10070|13111.t00908	1219	2796	0.8805	69.4647	transcriptional corepressor SEUSS, putative, expressed	-	GO:0005515//protein binding	-
LOC_Os03g10640|13103.t00883	1219	3878	0.901	50.0834	calcium-transporting ATPase, plasma membrane-type, putative, expressed	-	GO:0005215//transporter activity	-
LOC_Os01g48420|13101.t04208	1218	1040	0.8317	186.6	peroxiredoxin, putative, expressed	-	GO:0003674//molecular_function	-
LOC_Os03g50340|13103.t04387	1218	4220	0.6713	45.9867	coatomer alpha subunit, putative, expressed	-	GO:0000166//nucleotide binding	-
LOC_Os05g03320|13105.t00231	1218	2234	0.9942	86.8684	expressed protein	-	-	-
LOC_Os03g19890|13103.t01777	1216	977	0.9406	198.306	NADH dehydrogenase 1 alpha subcomplex subunit 5, putative, expressed	GO:0005622//intracellular	-	-
LOC_Os04g58830|13104.t05357	1215	1441	0.864	134.341	ribosome biogenesis regulatory protein, putative, expressed	-	-	-
LOC_Os09g24700|13109.t02160	1214	4185	0.9226	46.219	expressed protein	-	-	-
LOC_Os07g08430|13107.t00722	1214	1413	0.9738	136.891	indole-3-glycerol phosphate lyase, chloroplast precursor, putative, expressed	-	GO:0003824//catalytic activity	-
LOC_Os10g41560|13110.t03387	1213	3136	0.9959	61.6286	expressed protein	-	-	-
LOC_Os08g23440|13108.t02119	1213	3718	0.9696	51.9815	amino acid permease family protein, putative, expressed	-	GO:0005215//transporter activity	-
LOC_Os03g22180|13103.t01998	1213	892	0.9294	216.667	60S ribosomal protein L18-3, putative, expressed	-	GO:0005198//structural molecule activity	-
LOC_Os02g58410|13102.t05468	1213	6975	0.9726	27.7086	expressed protein	-	-	-
LOC_Os05g11910|13105.t01034	1212	1601	0.93	120.617	GDSL-like lipase/acylhydrolase, putative, expressed	GO:0005618//cell wall	-	-
LOC_Os05g43850|13105.t03912	1212	1777	0.9162	108.671	OsFBT9 - F-box and tubby domain containing protein, expressed	-	GO:0003700//sequence-specific DNA binding transcription factor activity	-
LOC_Os01g43580|13101.t03794	1211	2653	0.9404	72.7285	kinesin motor domain containing protein, putative, expressed	-	GO:0003774//motor activity	-
LOC_Os01g32770|13101.t02774	1210	1512	0.963	127.506	DUF260 domain containing protein, putative, expressed	-	-	-
LOC_Os09g32220|13109.t02839	1210	1176	0.9345	163.936	pob, putative, expressed	GO:0005783//endoplasmic reticulum	-	-
LOC_Os11g31890|13111.t02781	1209	5249	0.8998	36.6984	NLI interacting factor-like phosphatase, putative, expressed	-	-	-
LOC_Os04g45800|13104.t04100	1209	3152	0.9689	61.1136	diacylglycerol kinase, putative, expressed	-	-	GO:0007165//signal transduction
LOC_Os06g05700|13106.t00455	1209	1354	0.9527	142.267	cysteine synthase, putative, expressed	-	GO:0003824//catalytic activity	-
LOC_Os02g50240|13102.t04648	1208	1744	0.2253	110.362	glutamine synthetase, catalytic domain containing protein, expressed	-	GO:0003824//catalytic activity	-
LOC_Os07g46160|13107.t04242	1207	2145	0.8914	89.6556	MBTB14 - Bric-a-Brac, Tramtrack, Broad Complex BTB domain with Meprin and TRAF Homology MATH domain, expressed	-	GO:0005515//protein binding	-
LOC_Os06g40950|13106.t03767	1206	1500	0.9407	128.101	DNA-directed RNA polymerase I subunit RPA1, putative, expressed	-	GO:0003677//DNA binding	-
LOC_Os03g17740|13103.t01566	1204	1639	0.9878	117.043	transporter, putative, expressed	-	GO:0005215//transporter activity	-
LOC_Os06g38980|13106.t03569	1204	3121	0.5421	61.4653	polyadenylate-binding protein, putative, expressed	-	GO:0003723//RNA binding	-
LOC_Os07g07610|13107.t00645	1204	850	0.9165	225.686	RNA polymerase subunit, putative, expressed	-	GO:0003677//DNA binding	-
LOC_Os02g45344|13102.t04155	1203	1943	0.9748	98.6485	O-acyltransferase, putative, expressed	GO:0016020//membrane	-	-
LOC_Os03g53250|13103.t04652	1203	3176	0.9383	60.3507	expressed protein	-	GO:0005515//protein binding	-
LOC_Os11g36340|13111.t03180	1203	1968	0.8709	97.3953	lymphoid organ expressed yellow head virus receptor protein, putative, expressed	-	-	-
LOC_Os10g25680|13110.t01977	1202	3418	0.9854	56.0312	OsFBL52 - F-box domain and LRR containing protein, expressed	-	GO:0003824//catalytic activity	-
LOC_Os05g07730|13105.t00660	1202	2109	0.9455	90.8083	retrotransposon protein, putative, unclassified, expressed	-	-	-
LOC_Os01g25386|13101.t02235	1201	5280	0.8867	36.2415	multidrug resistance-associated protein, putative, expressed	-	GO:0005215//transporter activity	-
LOC_Os04g40830|13104.t03625	1201	3079	0.9467	62.1485	cullin family domain containing protein, putative, expressed	-	GO:0003824//catalytic activity	-
LOC_Os04g46894|13104.t04208	1200	6662	0.9539	28.6995	beige/BEACH domain containing protein, expressed	-	GO:0000166//nucleotide binding	-
LOC_Os10g32060|13110.t02522	1199	1787	0.9619	106.904	retrotransposon protein, putative, Ty3-gypsy subclass, expressed	-	-	-
LOC_Os01g05420|13101.t00423	1198	2221	0.8802	85.9421	IWS1 C-terminus family protein, putative, expressed	-	-	-
LOC_Os08g08060|13108.t00694	1197	3365	0.9703	56.677	vacuolar protein sorting-associated protein 18, putative, expressed	-	-	-
LOC_Os06g06790|13106.t00564	1196	2138	0.8667	89.1294	OsPDIL1-5 protein disulfide isomerase PDIL1-5, expressed	-	GO:0003824//catalytic activity	-
LOC_Os06g05880|13106.t00474	1196	802	0.9788	237.604	profilin domain containing protein, expressed	-	-	-
LOC_Os04g25550|13104.t02252	1195	3862	0.682	49.3007	FACT complex subunit SPT16, putative, expressed	-	-	-
LOC_Os03g50320|13103.t04385	1195	2786	0.9734	68.3415	phosphatidylinositol 4-kinase PI4K, putative, expressed	GO:0005634//nucleus	-	-
LOC_Os05g48410|13105.t04320	1193	1289	0.9542	147.464	50S ribosomal protein L21, chloroplast precursor, putative, expressed	-	GO:0005198//structural molecule activity	-
LOC_Os03g64110|13103.t05638	1193	1762	0.9659	107.878	WD domain, G-beta repeat domain containing protein, expressed	-	GO:0000166//nucleotide binding	-
LOC_Os11g36470|13111.t03193	1192	3463	0.9524	54.843	ubiquitin carboxyl-terminal hydrolase 21, putative, expressed	GO:0005634//nucleus	-	-
LOC_Os07g44820|13107.t04110	1192	2226	0.8648	85.3196	expressed protein	-	-	-
LOC_Os04g35920|13104.t03246	1190	2643	0.9538	71.7377	nonsense-mediated decay UPF3, putative, expressed	-	-	-
LOC_Os04g54430|13104.t04923	1188	1693	0.6598	111.804	immediate-early protein RSP40, putative, expressed	-	-	-
LOC_Os03g25450|13103.t02271	1186	2215	0.9354	85.3117	h/ACA ribonucleoprotein complex subunit 4, putative, expressed	-	GO:0005215//transporter activity	-
LOC_Os09g03090|13109.t00212	1186	1260	0.981	149.972	expressed protein	-	-	-
LOC_Os05g08790|13105.t00766	1184	2538	0.8775	74.3289	MAR-binding filament-like protein 1, putative, expressed	-	GO:0003774//motor activity	-
LOC_Os08g34480|13108.t03197	1183	966	0.9503	195.121	splicing factor 3B subunit 5, putative, expressed	-	-	GO:0006139//nucleobase, nucleoside, nucleotide and nucleic acid metabolic process
LOC_Os10g31030|13110.t02431	1183	3870	0.8845	48.7047	EMB1691, putative, expressed	-	-	-
LOC_Os04g43140|13104.t03844	1182	2772	0.9701	67.9394	DEAD-box ATP-dependent RNA helicase, putative, expressed	-	GO:0000166//nucleotide binding	-
LOC_Os09g31040|13109.t02749	1182	970	0.8794	194.153	EF hand family protein, putative, expressed	-	GO:0005488//binding	-
LOC_Os12g37870|13112.t03482	1180	1916	0.8982	98.126	ATP-grasp domain containing protein, expressed	-	-	-
LOC_Os01g17390|13101.t01576	1180	2375	0.8813	79.1618	OsFBX5 - F-box domain containing protein, expressed	-	-	-
LOC_Os05g47780|13105.t04258	1179	2757	0.9764	68.1357	E3 ubiquitin ligase, putative, expressed	-	GO:0005488//binding	-
LOC_Os03g11900|13103.t01005	1179	2563	0.9403	73.293	transporter family protein, putative, expressed	-	GO:0005215//transporter activity	-
LOC_Os03g58720|13103.t05133	1179	3196	0.9631	58.7766	RNA recognition motif containing protein, putative, expressed	-	GO:0003723//RNA binding	-
LOC_Os02g13960|13102.t01207	1177	3311	0.8218	56.6389	spotted leaf 11, putative, expressed	-	-	-
LOC_Os09g12240|13109.t01020	1175	4310	0.9411	43.4368	serine/threonine-protein kinase BRI1-like 1 precursor, putative, expressed	-	GO:0000166//nucleotide binding	-
LOC_Os08g08040|13108.t00692	1174	674	0.8932	277.527	LSM domain containing protein, expressed	GO:0005634//nucleus	-	-
LOC_Os04g05650|13104.t00441	1169	1089	0.3444	171.035	expressed protein	-	-	-
LOC_Os05g34210|13105.t03043	1169	2794	0.9524	66.6631	expressed protein	-	-	-
LOC_Os10g35550|13110.t02846	1168	3676	0.9154	50.625	pre-mRNA-processing factor 6, putative, expressed	GO:0005622//intracellular	-	-
LOC_Os03g18180|13103.t01610	1168	1197	0.9641	155.47	ranBP1 domain containing protein, expressed	-	GO:0005515//protein binding	-
LOC_Os03g14990|13103.t01304	1168	1632	0.9694	114.03	chorismate synthase 2, chloroplast precursor, putative, expressed	-	-	GO:0006519//cellular amino acid and derivative metabolic process
LOC_Os09g39960|13109.t03481	1168	2352	0.9711	79.123	dynamin family protein, putative, expressed	-	GO:0000166//nucleotide binding	-
LOC_Os02g04970|13102.t00401	1168	4893	0.9638	38.0334	expressed protein	-	-	-
LOC_Os03g43760|13103.t03770	1167	1899	0.9684	97.9137	protein kinase domain containing protein, expressed	-	GO:0004871//signal transducer activity	-
LOC_Os01g16540|13101.t01500	1166	1772	0.9012	104.841	NEDD8-activating enzyme E1 catalytic subunit, putative, expressed	-	-	GO:0000003//reproduction
LOC_Os01g40470|13101.t03492	1165	1648	0.9296	112.633	vacuolar ATP synthase subunit d, putative, expressed	-	GO:0005215//transporter activity	-
LOC_Os03g19970|13103.t01785	1164	2169	0.9783	85.5049	CAS1 domain-containing protein 1 precursor, putative, expressed	-	GO:0016740//transferase activity	-
LOC_Os03g22320|13103.t02012	1164	3267	0.9097	56.7677	utp14 protein, putative, expressed	-	-	GO:0006139//nucleobase, nucleoside, nucleotide and nucleic acid metabolic process
LOC_Os08g38720|13108.t03617	1162	1920	0.9901	96.4278	cytochrome c oxidase assembly protein COX15, putative, expressed	-	-	-
LOC_Os05g07670|13105.t00654	1161	1892	0.9107	97.7707	solute carrier family 35 member E3, putative, expressed	-	GO:0005215//transporter activity	-
LOC_Os07g43470|13107.t03984	1161	1633	0.9865	113.277	GTP-binding protein, putative, expressed	-	GO:0000166//nucleotide binding	-
LOC_Os05g43770|13105.t03904	1160	1709	0.8016	108.147	NLI interacting factor-like phosphatase, putative, expressed	GO:0005622//intracellular	-	-
LOC_Os07g42500|13107.t03887	1159	2018	0.9668	91.5081	FYVE zinc finger domain containing protein, expressed	-	GO:0005488//binding	-
LOC_Os03g42320|13103.t03644	1159	2257	0.9575	81.8181	Sec1 family transport protein, putative, expressed	-	GO:0005215//transporter activity	-
LOC_Os02g02020|13102.t00106	1158	2665	0.9677	69.2323	pentatricopeptide, putative, expressed	-	GO:0003674//molecular_function	-
LOC_Os06g35814|13106.t03258	1158	1176	0.9362	156.891	ras-related protein, putative, expressed	-	GO:0000166//nucleotide binding	-
LOC_Os06g43150|13106.t03984	1157	4020	0.9741	45.8569	retrotransposon protein, putative, unclassified	-	-	-
LOC_Os01g72080|13101.t06426	1155	1211	0.9678	151.962	calmodulin-like protein 1, putative, expressed	-	-	-
LOC_Os03g21240|13103.t01905	1155	2168	0.9502	84.8829	myb-like DNA-binding domain containing protein, expressed	-	GO:0003677//DNA binding	-
LOC_Os11g29380|13111.t02533	1154	3216	0.9677	57.1725	MCM2 - Putative minichromosome maintenance MCM complex subunit 2, expressed	-	GO:0000166//nucleotide binding	-
LOC_Os05g45460|13105.t04074	1154	1079	0.8313	170.405	POEI52 - Pollen Ole e I allergen and extensin family protein precursor, expressed	-	-	-
LOC_Os03g59750|13103.t05229	1152	1730	0.9838	106.097	DNA gyrase subunit A, chloroplast/mitochondrial precursor, putative, expressed	-	GO:0000166//nucleotide binding	-
LOC_Os06g01450|13106.t00041	1152	2322	0.9488	79.0474	methyltransferase, putative, expressed	GO:0005618//cell wall	-	-
LOC_Os10g35290|13110.t02818	1151	3448	0.9478	53.187	DNA-directed RNA polymerase I subunit RPA2, putative, expressed	-	GO:0003677//DNA binding	-
LOC_Os04g31620|13104.t02824	1151	3522	0.8072	52.0695	retrotransposon protein, putative, unclassified, expressed	-	-	-
LOC_Os06g06870|13106.t00571	1150	3131	0.9642	58.5211	zinc finger protein, putative, expressed	-	GO:0005488//binding	-
LOC_Os05g35480|13105.t03171	1150	3071	0.9622	59.6644	anthranilate phosphoribosyltransferase, putative, expressed	GO:0005783//endoplasmic reticulum	-	-
LOC_Os12g39380|13112.t03628	1149	3073	0.9398	59.5738	BTBN24 - Bric-a-Brac, Tramtrack, Broad Complex BTB domain with non-phototropic hypocotyl 3 NPH3 domain, expressed	-	-	-
LOC_Os02g57820|13102.t05407	1149	2350	0.906	77.9022	AT hook motif domain containing protein, expressed	-	GO:0003674//molecular_function	-
LOC_Os09g22440|13109.t01982	1149	2097	0.9452	87.301	expressed protein	-	-	-
LOC_Os07g09510|13107.t00827	1148	1997	0.9259	91.5928	retrotransposon protein, putative, unclassified, expressed	-	-	-
LOC_Os01g70790|13101.t06303	1146	1528	0.8887	119.497	SRC2 protein, putative, expressed	-	-	-
LOC_Os04g54410|13104.t04921	1146	2428	0.9691	75.2027	expressed protein	GO:0005739//mitochondrion	-	-
LOC_Os05g33410|13105.t02962	1145	1604	0.9682	113.736	xylanase inhibitor, putative, expressed	GO:0005618//cell wall	-	-
LOC_Os02g46640|13102.t04284	1144	1075	0.9423	169.557	heat shock protein DnaJ, putative, expressed	GO:0005739//mitochondrion	-	-
LOC_Os02g17870|13102.t01591	1144	1987	0.8722	91.733	microfibrillar-associated protein 1, putative, expressed	-	-	-
LOC_Os03g03410|13103.t00231	1144	2337	0.8562	77.9946	serine/threonine-protein kinase, putative, expressed	-	GO:0000166//nucleotide binding	-
LOC_Os11g05700|13111.t00471	1144	2787	0.9774	65.4013	ABC transporter family protein, putative, expressed	-	GO:0005215//transporter activity	-
LOC_Os06g15430|13106.t01416	1141	1115	0.4466	163.045	expressed protein	-	-	-
LOC_Os03g06980|13103.t00576	1140	1411	0.8979	128.729	nucleic acid binding protein, putative, expressed	GO:0005618//cell wall	-	-
LOC_Os06g17290|13106.t01600	1139	3084	0.9251	58.8446	phosphatidylinositol 3- and 4-kinase family protein, putative, expressed	-	-	GO:0006464//protein modification process
LOC_Os10g38850|13110.t03124	1137	6194	0.9734	29.2474	amine oxidase, putative, expressed	-	GO:0003824//catalytic activity	-
LOC_Os10g27990|13110.t02149	1137	3028	0.9683	59.8277	exocyst complex component 6, putative, expressed	-	-	-
LOC_Os09g34100|13109.t02993	1137	1679	0.9553	107.896	metallo-beta-lactamase family protein, putative, expressed	GO:0005737//cytoplasm	-	-
LOC_Os03g58130|13103.t05081	1136	1491	0.4333	121.394	thioredoxin, putative, expressed	-	-	-
LOC_Os04g01470|13104.t00045	1136	1427	0.9685	126.839	O-methyltransferase, putative, expressed	GO:0005634//nucleus	-	-
LOC_Os08g37840|13108.t03531	1135	1315	0.9787	137.521	phosphate-induced protein 1 conserved region domain containing protein, expressed	GO:0005618//cell wall	-	-
LOC_Os08g36774|13108.t03426	1135	1953	0.9135	92.5958	zinc finger family protein, putative, expressed	-	GO:0005488//binding	-
LOC_Os05g15370|13105.t01331	1134	828	0.9903	218.213	ribosomal protein L13, putative, expressed	-	GO:0005198//structural molecule activity	-
LOC_Os03g50810|13103.t04427	1134	3409	0.8882	53.0009	receptor protein kinase TMK1 precursor, putative, expressed	-	GO:0000166//nucleotide binding	-
LOC_Os08g03360|13108.t00238	1133	1949	0.9815	92.6223	ATBET9, putative, expressed	-	GO:0003677//DNA binding	-
LOC_Os07g23110|13107.t02011	1133	3336	0.9649	54.113	poly synthetase 1, putative, expressed	-	GO:0003677//DNA binding	-
LOC_Os10g35690|13110.t02858	1132	1274	0.9074	141.571	ribosomal protein S18 containing protein, expressed	-	GO:0005198//structural molecule activity	-
LOC_Os11g08090|13111.t00714	1129	6768	0.9527	26.5785	expressed protein	-	-	-
LOC_Os06g06030|13106.t00488	1127	1282	0.9142	140.066	peptidase, T1 family, putative, expressed	GO:0005829//cytosol	-	-
LOC_Os10g32920|13110.t02591	1127	650	0.96	276.254	ribosomal protein, putative, expressed	-	GO:0005198//structural molecule activity	-
LOC_Os03g19190|13103.t01707	1126	4720	0.9466	38.0097	TOPBP1C - Similar to DNA replication protein TOPBP1 from, expressed	-	GO:0005515//protein binding	-
LOC_Os05g09440|13105.t00830	1126	2245	0.959	79.9134	NADP-dependent malic enzyme, chloroplast precursor, putative, expressed	-	GO:0003824//catalytic activity	-
LOC_Os04g51950|13104.t04675	1126	2068	0.8956	86.7532	serine/threonine-protein kinase HT1, putative, expressed	-	GO:0000166//nucleotide binding	-
LOC_Os03g22190|13103.t01999	1122	4940	0.7937	36.1879	expressed protein	-	-	-
LOC_Os11g32240|13111.t02815	1122	2311	0.9433	77.3554	cytochrome P450 51, putative, expressed	-	GO:0003824//catalytic activity	-
LOC_Os07g30774|13107.t02756	1122	3259	0.9813	54.8537	calmodulin-binding transcription activator 5, putative, expressed	-	GO:0005515//protein binding	-
LOC_Os05g23740|13105.t02058	1121	2505	0.9118	71.301	DnaK family protein, putative, expressed	GO:0005739//mitochondrion	-	-
LOC_Os12g17900|13112.t01643	1120	3506	0.9418	50.8983	armadillo/beta-catenin repeat family protein, putative, expressed	-	-	-
LOC_Os09g04670|13109.t00365	1118	1532	0.9902	116.273	DAG protein, chloroplast precursor, putative, expressed	GO:0005739//mitochondrion	-	-
LOC_Os11g10060|13111.t00907	1118	3234	0.8108	55.0807	transcriptional corepressor SEUSS, putative	-	GO:0005515//protein binding	-
LOC_Os02g51350|13102.t04763	1118	2188	0.9205	81.4127	OsFBK10 - F-box domain and kelch repeat containing protein, expressed	-	-	GO:0006950//response to stress
LOC_Os02g58590|13102.t05487	1117	1897	0.9694	93.8174	N-acetylglucosaminyltransferase I, putative, expressed	GO:0005794//Golgi apparatus	-	-
LOC_Os07g37640|13107.t03416	1114	4688	0.9612	37.8613	IKI3 family protein, expressed	-	-	-
LOC_Os03g19250|13103.t01713	1113	2068	0.9371	85.7516	AMP-binding enzyme, putative, expressed	-	GO:0000166//nucleotide binding	-
LOC_Os03g63940|13103.t05623	1113	2661	0.9812	66.642	CBS domain containing membrane protein, putative, expressed	-	-	-
LOC_Os12g25630|13112.t02284	1113	1666	0.9454	106.443	sulfite oxidase, putative, expressed	-	GO:0003824//catalytic activity	-
LOC_Os07g12250|13107.t01098	1112	815	0.9791	217.393	ribosomal protein L24, putative, expressed	-	GO:0005198//structural molecule activity	-
LOC_Os05g07650|13105.t00653	1112	2442	0.984	72.5532	transmembrane 9 superfamily member, putative, expressed	-	GO:0005515//protein binding	-
LOC_Os06g12400|13106.t01115	1112	3388	0.9357	52.2948	Homeobox domain containing protein, expressed	-	GO:0003700//sequence-specific DNA binding transcription factor activity	-
LOC_Os06g02240|13106.t00114	1109	1265	0.9866	139.681	RNA recognition motif containing protein, putative, expressed	-	GO:0003676//nucleic acid binding	-
LOC_Os06g14190|13106.t01294	1108	3559	0.9666	49.6031	NF-X1-type zinc finger protein, putative, expressed	-	GO:0003700//sequence-specific DNA binding transcription factor activity	-
LOC_Os04g58880|13104.t05362	1108	2944	0.806	59.9652	exo70 exocyst complex subunit, putative, expressed	-	GO:0005515//protein binding	-
LOC_Os02g45110|13102.t04133	1107	2549	0.9749	69.1951	MT-A70 domain containing protein, expressed	-	-	-
LOC_Os10g31520|13110.t02471	1107	1838	0.9799	95.9621	ribosomal RNA assembly protein mis3, putative, expressed	-	-	-
LOC_Os04g45470|13104.t04069	1107	1894	0.679	93.1248	vacuolar-processing enzyme precursor, putative, expressed	-	-	GO:0009987//cellular process
LOC_Os03g53310|13103.t04657	1106	1176	0.9354	149.846	emp24/gp25L/p24 family protein, putative, expressed	-	GO:0005215//transporter activity	-
LOC_Os08g44240|13108.t04158	1106	3661	0.9675	48.1341	AAA-type ATPase family protein, putative, expressed	-	GO:0000166//nucleotide binding	-
LOC_Os01g73310|13101.t06547	1103	1626	0.9865	108.082	actin, putative, expressed	-	GO:0005198//structural molecule activity	-
LOC_Os01g41880|13101.t03628	1102	1642	0.9348	106.932	hyaluronan/mRNA binding family domain containing protein, expressed	-	GO:0003723//RNA binding	-
LOC_Os03g02420|13103.t00141	1102	1037	0.9527	169.317	KH domain containing protein, putative, expressed	-	-	-
LOC_Os12g02094|13112.t00108	1102	1210	0.9372	145.109	saposin-like type B, region 1 family protein, putative, expressed	-	-	-
LOC_Os06g07040|13106.t00588	1101	1038	0.8276	169	OsIAA20 - Auxin-responsive Aux/IAA gene family member, expressed	-	GO:0003700//sequence-specific DNA binding transcription factor activity	-
LOC_Os09g28220|13109.t02508	1099	1960	0.8526	89.3386	NFKB, putative, expressed	-	-	-
LOC_Os04g33750|13104.t03031	1098	902	0.9002	193.952	ribosomal protein, putative, expressed	-	GO:0005198//structural molecule activity	-
LOC_Os03g01300|13103.t00032	1098	806	0.9479	217.052	LTPL114 - Protease inhibitor/seed storage/LTP family protein precursor, expressed	-	-	GO:0006810//transport
LOC_Os02g05840|13102.t00488	1097	3100	0.9926	56.3823	VIL2 protein, putative, expressed	-	-	-
LOC_Os02g38130|13102.t03466	1096	1863	0.8943	93.7336	no apical meristem protein, putative, expressed	-	-	-
LOC_Os07g33630|13107.t03030	1095	3197	0.8899	54.5719	HEAT repeat family protein, putative, expressed	-	-	-
LOC_Os01g12070|13101.t01068	1095	2353	0.9894	74.1463	endoglucanase precursor, putative, expressed	-	GO:0016787//hydrolase activity	-
LOC_Os11g07910|13111.t00694	1094	2460	0.9585	70.8565	transmembrane 9 superfamily member, putative, expressed	-	GO:0005515//protein binding	-
LOC_Os02g22090|13102.t02007	1093	4768	0.9614	36.5243	pattern formation protein EMB30, putative, expressed	-	GO:0030234//enzyme regulator activity	-
LOC_Os11g05050|13111.t00404	1093	714	0.9986	243.904	stem-specific protein TSJT1, putative, expressed	-	-	GO:0008150//biological_process
LOC_Os05g34110|13105.t03033	1093	2719	0.9077	64.0484	homeodomain-related, putative, expressed	-	GO:0003677//DNA binding	-
LOC_Os04g51100|13104.t04585	1092	1596	0.9781	109.015	COBW domain containing protein, putative, expressed	-	-	-
LOC_Os01g16430|13101.t01489	1092	1252	0.9209	138.968	cysteine proteinase inhibitor precursor protein, putative, expressed	-	GO:0030234//enzyme regulator activity	-
LOC_Os01g69850|13101.t06209	1092	1318	0.78	132.009	OsMADS65 - MADS-box family gene with MIKC* type-box, expressed	-	GO:0003677//DNA binding	-
LOC_Os03g12460|13103.t01059	1091	2480	0.9492	70.0923	conserved oligomeric complex COG6 family protein, expressed	-	-	-
LOC_Os12g19030|13112.t01750	1091	2313	0.8729	75.153	copine, putative, expressed	-	GO:0008289//lipid binding	-
LOC_Os06g19980|13106.t01816	1091	2435	0.922	71.3877	MYB family transcription factor, putative, expressed	-	GO:0003677//DNA binding	-
LOC_Os05g46270|13105.t04157	1091	1511	0.9504	115.042	FEN1A - Putative flap endonuclease protein, expressed	-	GO:0004518//nuclease activity	-
LOC_Os01g39250|13101.t03378	1091	2675	0.9271	64.9828	OsFtsH4 FtsH protease, homologue of AtFtsH4, expressed	-	GO:0000166//nucleotide binding	-
LOC_Os10g35870|13110.t02874	1089	1048	0.9504	165.563	cytochrome b5-like Heme/Steroid binding domain containing protein, expressed	GO:0005783//endoplasmic reticulum	-	-
LOC_Os03g63590|13103.t05588	1088	2459	0.9532	70.4965	metallo-beta-lactamase, putative, expressed	GO:0005654//nucleoplasm	-	-
LOC_Os03g07290|13103.t00605	1086	719	0.9611	240.657	structural constituent of ribosome, putative, expressed	-	-	-
LOC_Os04g55230|13104.t05001	1086	5705	0.8696	30.3299	tetratricopeptide repeat domain containing protein, putative, expressed	-	-	-
LOC_Os02g36210|13102.t03275	1086	3037	0.9608	56.9748	ent-kaurene synthase, chloroplast precursor, putative, expressed	-	GO:0003824//catalytic activity	-
LOC_Os02g11780|13102.t00985	1084	3997	0.9555	43.2108	transcription factor S-II, central domain containing protein, expressed	-	-	-
LOC_Os02g14929|13102.t01302	1084	2014	0.9702	85.7565	T-complex protein, putative, expressed	-	GO:0005488//binding	-
LOC_Os04g40870|13104.t03629	1084	1285	0.9315	134.408	alveolar soft part sarcoma chromosome region, candidate 1, putative, expressed	-	-	-
LOC_Os06g05550|13106.t00440	1082	1571	0.9071	109.736	GDSL-like lipase/acylhydrolase, putative, expressed	-	-	GO:0000003//reproduction
LOC_Os03g04970|13103.t00378	1082	2269	0.9039	75.9784	T-complex protein, putative, expressed	GO:0005737//cytoplasm	-	-
LOC_Os07g32380|13107.t02910	1082	1537	0.8822	112.163	protein phosphatase 2C, putative, expressed	-	GO:0005488//binding	-
LOC_Os10g34270|13110.t02720	1079	1008	0.9812	170.553	expressed protein	-	-	-
LOC_Os10g41400|13110.t03373	1079	1656	0.1594	103.815	peptide methionine sulfoxide reductase, putative, expressed	-	GO:0003824//catalytic activity	-
LOC_Os08g41110|13108.t03852	1079	1880	0.9537	91.4452	chaperone protein dnaJ 10, putative, expressed	GO:0005739//mitochondrion	-	-
LOC_Os03g44780|13103.t03867	1077	3357	0.944	51.1166	elongation factor Tu family protein, putative, expressed	-	GO:0000166//nucleotide binding	-
LOC_Os10g19880|13110.t01481	1077	3087	0.9394	55.5874	alpha-1,2-fucosidase, putative, expressed	-	-	-
LOC_Os02g50790|13102.t04706	1077	3678	0.3999	46.6554	nuclear-pore anchor, putative, expressed	-	GO:0000166//nucleotide binding	-
LOC_Os08g39630|13108.t03706	1076	2607	0.7848	65.761	helix-loop-helix DNA-binding domain containing protein, expressed	-	GO:0003677//DNA binding	-
LOC_Os09g26830|13109.t02368	1076	2121	0.9439	80.8293	lung seven transmembrane domain containing protein, putative, expressed	GO:0005794//Golgi apparatus	-	-
LOC_Os03g19500|13103.t01739	1076	1380	0.9377	124.231	ubiquitin-conjugating enzyme, putative, expressed	-	GO:0003824//catalytic activity	-
LOC_Os01g46070|13101.t03979	1075	1483	0.9717	115.495	lactate/malate dehydrogenase, putative, expressed	-	GO:0003824//catalytic activity	-
LOC_Os08g05490|13108.t00449	1074	1549	0.8896	110.472	tRNA synthetase, putative, expressed	-	GO:0000166//nucleotide binding	-
LOC_Os01g32670|13101.t02765	1072	628	0.9682	271.977	expressed protein	-	-	-
LOC_Os03g15700|13103.t01375	1072	1336	0.8832	127.846	splicing factor 3A subunit 2, putative, expressed	GO:0005634//nucleus	-	-
LOC_Os07g39680|13107.t03618	1071	729	0.989	234.077	UV-induced protein uvi15, putative, expressed	-	-	-
LOC_Os12g08180|13112.t00702	1071	3607	0.9562	47.3087	receptor-like protein kinase 2 precursor, putative, expressed	-	GO:0000166//nucleotide binding	-
LOC_Os01g13170|13101.t01175	1071	1865	0.9164	91.4973	ubiquitin-conjugating enzyme E2, putative, expressed	-	GO:0003824//catalytic activity	-
LOC_Os01g43410|13101.t03777	1070	2195	0.8647	77.6688	CAMK_CAMK_like.9 - CAMK includes calcium/calmodulin depedent protein kinases, expressed	-	GO:0005488//binding	-
LOC_Os03g46650|13103.t04038	1070	1832	0.9623	93.0584	WD domain, G-beta repeat domain containing protein, expressed	-	GO:0000166//nucleotide binding	-
LOC_Os01g13540|13101.t01209	1070	3360	0.9595	50.739	NIN, putative, expressed	-	GO:0003700//sequence-specific DNA binding transcription factor activity	-
LOC_Os03g49400|13103.t04300	1069	5154	0.9614	33.0469	ethylene-insensitive protein, putative, expressed	-	GO:0005215//transporter activity	-
LOC_Os12g07060|13112.t00590	1069	1753	0.9532	97.1613	chaperone protein dnaJ, putative, expressed	GO:0005739//mitochondrion	-	-
LOC_Os01g55650|13101.t04899	1068	4483	0.7029	37.9577	phospholipase, patatin family, putative, expressed	-	-	-
LOC_Os03g47120|13103.t04083	1067	2542	0.7494	66.8785	CBS domain containing protein, expressed	-	-	-
LOC_Os04g39629|13104.t03513	1067	2915	0.8439	58.3208	RNA recognition motif containing protein, putative, expressed	-	GO:0003676//nucleic acid binding	-
LOC_Os02g50850|13102.t04712	1067	5233	0.3594	32.4871	BAH domain containing protein, putative, expressed	-	GO:0003677//DNA binding	-
LOC_Os12g37419|13112.t03437	1067	2931	0.4371	58.0024	cytochrome c oxidase polypeptide Vc, putative, expressed	-	GO:0003824//catalytic activity	-
LOC_Os06g35530|13106.t03230	1064	2031	0.9399	83.4698	CGMC_GSK.8 - CGMC includes CDA, MAPK, GSK3, and CLKC kinases, expressed	-	GO:0004871//signal transducer activity	-
LOC_Os04g31940|13104.t02853	1063	2881	0.9465	58.7878	dnaJ domain containing protein, expressed	GO:0009536//plastid	-	-
LOC_Os06g40020|13106.t03672	1062	1940	0.9407	87.2208	DEAD-box ATP-dependent RNA helicase 52A, putative, expressed	-	GO:0000166//nucleotide binding	-
LOC_Os02g50370|13102.t04661	1062	4570	0.9803	37.0259	helicase domain-containing protein, putative, expressed	-	GO:0000166//nucleotide binding	-
LOC_Os06g43690|13106.t04035	1062	3134	0.9668	53.9912	WD repeat-containing protein, putative, expressed	-	GO:0000166//nucleotide binding	-
LOC_Os06g44140|13106.t04081	1062	2291	0.9917	73.8579	transmembrane 9 superfamily member, putative, expressed	-	GO:0005515//protein binding	-
LOC_Os11g37510|13111.t03290	1061	1584	0.8068	106.723	ribosomal protein L4, putative, expressed	-	GO:0003723//RNA binding	-
LOC_Os05g01910|13105.t00091	1060	3649	0.9597	46.2839	pumilio-family RNA binding protein, putative, expressed	-	GO:0003723//RNA binding	-
LOC_Os03g11570|13103.t00975	1060	1774	0.9481	95.2028	proteasome subunit, putative, expressed	GO:0005622//intracellular	-	-
LOC_Os07g29320|13107.t02614	1060	1413	0.9434	119.526	rRNA-processing protein EBP2, putative, expressed	-	-	-
LOC_Os12g38430|13112.t03533	1060	1270	0.7693	132.984	SR repressor protein, putative, expressed	-	GO:0003676//nucleic acid binding	-
LOC_Os02g14110|13102.t01221	1057	2459	0.5661	68.4879	aminotransferase, classes I and II, domain containing protein, expressed	GO:0005739//mitochondrion	-	-
LOC_Os04g52000|13104.t04680	1057	1671	0.9695	100.785	protein phosphatase 2C, putative, expressed	-	GO:0005488//binding	-
LOC_Os11g47500|13111.t04237	1056	915	0.9421	183.882	glycosyl hydrolase, putative, expressed	-	GO:0016787//hydrolase activity	-
LOC_Os11g29200|13111.t02516	1056	2936	0.9353	57.3067	protein transport protein, putative, expressed	-	GO:0005215//transporter activity	-
LOC_Os02g54150|13102.t05042	1055	2665	0.922	63.0743	SAC domain containing protein, putative, expressed	-	GO:0016787//hydrolase activity	-
LOC_Os03g60720|13103.t05319	1055	1652	0.8039	101.751	expansin precursor, putative, expressed	-	GO:0003674//molecular_function	-
LOC_Os02g10130|13102.t00870	1054	2248	0.9551	74.7036	tubulin binding cofactor C, putative, expressed	-	-	-
LOC_Os07g23880|13107.t02080	1053	3576	0.9197	46.9168	glycosyl hydrolase, family 31, putative, expressed	GO:0005783//endoplasmic reticulum	-	-
LOC_Os01g56200|13101.t04951	1052	2906	0.287	57.679	BTBA2 - Bric-a-Brac,Tramtrack, Broad Complex BTB domain with Ankyrin repeat region, expressed	-	GO:0005515//protein binding	-
LOC_Os07g42660|13107.t03904	1052	895	0.9721	187.279	OsCML13 - Calmodulin-related calcium sensor protein, expressed	-	GO:0005488//binding	-
LOC_Os02g09720|13102.t00829	1052	4676	0.8005	35.8458	multidrug resistance protein, putative, expressed	-	GO:0005215//transporter activity	-
LOC_Os03g46660|13103.t04039	1051	2276	0.9416	73.5746	glucan endo-1,3-beta-glucosidase precursor, putative, expressed	GO:0005634//nucleus	-	-
LOC_Os03g53950|13103.t04716	1051	1864	0.838	89.8368	strictosidine synthase, putative, expressed	-	GO:0003824//catalytic activity	-
LOC_Os04g45580|13104.t04080	1051	4209	0.8553	39.7852	kinesin motor domain containing protein, expressed	-	GO:0003774//motor activity	-
LOC_Os12g06980|13112.t00582	1050	7811	0.9071	21.4181	SAP domain containing protein, expressed	-	-	-
LOC_Os01g13470|13101.t01202	1050	2712	0.9727	61.6875	KH domain containing protein, putative, expressed	-	GO:0003676//nucleic acid binding	-
LOC_Os06g42680|13106.t03940	1050	821	0.3264	203.772	phytosulfokines 1 precursor, putative, expressed	-	-	-
LOC_Os03g18570|13103.t01648	1049	968	0.7913	172.662	40S ribosomal protein S7, putative, expressed	-	GO:0005198//structural molecule activity	-
LOC_Os03g58340|13103.t05100	1049	1785	0.8599	93.6343	expressed protein	-	-	-
LOC_Os06g09870|13106.t00863	1049	1107	0.9539	150.982	retrotransposon protein, putative, unclassified, expressed	-	-	-
LOC_Os01g04050|13101.t00293	1046	804	0.8657	207.288	BBTI12 - Bowman-Birk type bran trypsin inhibitor precursor, expressed	-	-	-
LOC_Os02g09920|13102.t00849	1046	3826	0.9854	43.5596	PHD-finger domain containing protein, putative, expressed	-	-	GO:0000003//reproduction
LOC_Os07g46460|13107.t04273	1046	5804	0.8902	28.7145	ferredoxin-dependent glutamate synthase, chloroplast precursor, putative, expressed	-	-	-
LOC_Os03g21810|13103.t01961	1046	3691	0.981	45.1528	insulin-degrading enzyme, putative, expressed	-	-	GO:0009987//cellular process
LOC_Os03g25620|13103.t02289	1044	1940	0.9113	85.7425	LTV1, putative, expressed	-	-	-
LOC_Os07g40800|13107.t03726	1044	2296	0.9804	72.4479	PPR repeat domain containing protein, putative, expressed	GO:0005739//mitochondrion	-	-
LOC_Os02g05340|13102.t00438	1044	3352	0.3398	49.6243	proteasome/cyclosome repeat containing protein, expressed	-	-	-
LOC_Os01g68760|13101.t06152	1044	2406	0.9098	69.1357	WW domain containing protein, expressed	-	GO:0005515//protein binding	-
LOC_Os01g50010|13101.t04358	1044	2395	0.9453	69.4532	clathrin assembly protein, putative, expressed	-	GO:0005488//binding	-
LOC_Os03g47754|13103.t04146	1042	3600	0.9475	46.1172	SAB, putative, expressed	-	-	GO:0016049//cell growth
LOC_Os02g45170|13102.t04139	1042	2899	0.9793	57.2687	helix-loop-helix DNA-binding protein, putative, expressed	-	GO:0003700//sequence-specific DNA binding transcription factor activity	-
LOC_Os02g12350|13102.t01042	1042	2052	0.6818	80.9073	histone deacetylase, putative, expressed	GO:0005634//nucleus	-	-
LOC_Os01g66940|13101.t05975	1041	1793	0.8712	92.5056	kinase, pfkB family, putative, expressed	GO:0005634//nucleus	-	-
LOC_Os02g49320|13102.t04557	1041	1710	0.9374	96.9956	sucrase-related, putative, expressed	-	-	-
LOC_Os02g47590|13102.t04379	1040	1481	0.9332	111.886	ornithine carbamoyltransferase, putative, expressed	-	GO:0005488//binding	-
LOC_Os07g38970|13107.t03548	1040	1597	0.8416	103.759	succinyl-CoA ligase subunit alpha-2, mitochondrial precursor, putative, expressed	-	GO:0003824//catalytic activity	-
LOC_Os12g31440|13112.t02854	1040	2050	0.8995	80.8308	expressed protein	-	-	-
LOC_Os01g23590|13101.t02064	1039	3479	0.616	47.5837	suppressor of Mek, putative, expressed	-	-	-
LOC_Os07g44970|13107.t04125	1038	3257	0.965	50.7782	XPA-binding protein 2, putative, expressed	GO:0005622//intracellular	-	-
LOC_Os03g52770|13103.t04604	1038	2767	0.9848	59.7703	expressed protein	-	-	-
LOC_Os02g47900|13102.t04411	1037	2309	0.9563	71.557	SET domain protein SDG117, putative, expressed	-	GO:0003676//nucleic acid binding	-
LOC_Os01g61830|13101.t05484	1036	1634	0.9718	101.019	zinc finger C-x8-C-x5-C-x3-H type family protein, expressed	-	GO:0003676//nucleic acid binding	-
LOC_Os08g25380|13108.t02312	1036	3990	0.9308	41.3699	serine/threonine-protein kinase BRI1-like 1 precursor, putative, expressed	-	GO:0000166//nucleotide binding	-
LOC_Os03g53200|13103.t04647	1035	1761	0.4338	93.6437	OsCML4 - Calmodulin-related calcium sensor protein, expressed	-	GO:0005488//binding	-
LOC_Os03g64320|13103.t05656	1035	4366	0.9574	37.7706	expressed protein	-	-	GO:0006950//response to stress
LOC_Os01g15600|13101.t01406	1034	1304	0.8512	126.34	PUR ALPHA-1, putative, expressed	-	GO:0003676//nucleic acid binding	-
LOC_Os09g31970|13109.t02813	1034	2577	0.8568	63.9298	3-hydroxy-3-methylglutaryl-coenzyme A reductase, putative, expressed	-	-	GO:0006629//lipid metabolic process
LOC_Os03g53910|13103.t04712	1034	1641	0.9805	100.394	tetratricopeptide repeat domain containing protein, expressed	-	-	-
LOC_Os12g10650|13112.t00943	1034	989	0.9312	166.58	expressed protein	-	-	-
LOC_Os11g05650|13111.t00467	1033	1541	0.9306	106.806	mRNA-decapping enzyme, putative, expressed	-	-	-
LOC_Os10g38080|13110.t03062	1033	2681	0.9198	61.3905	OsSub61 - Putative Subtilisin homologue, expressed	GO:0005576//extracellular region	-	-
LOC_Os08g43540|13108.t04092	1032	1501	0.7881	109.546	peptidase, T1 family, putative, expressed	GO:0005829//cytosol	-	-
LOC_Os02g38190|13102.t03472	1031	1030	0.8816	159.485	expressed protein	-	-	-
LOC_Os06g30320|13106.t02716	1031	3123	0.9664	52.5998	NOC3 - Putative nucleolar complex subunit 3, expressed	-	-	-
LOC_Os05g02680|13105.t00169	1031	4160	0.9541	39.4878	nuclear factor related to kappa-B-binding protein, related, putative, expressed	-	-	-
LOC_Os06g09540|13106.t00834	1029	3360	0.9491	48.7948	SAC domain containing protein, putative, expressed	-	GO:0016787//hydrolase activity	-
LOC_Os04g32550|13104.t02911	1029	854	0.8536	191.98	defender against cell death 1, putative, expressed	GO:0005783//endoplasmic reticulum	-	-
LOC_Os11g09329|13111.t00836	1029	2697	0.5692	60.79	VHS and GAT domain containing protein, expressed	-	GO:0005215//transporter activity	-
LOC_Os04g35260|13104.t03178	1028	4533	0.9285	36.1331	DEAD/DEAH box helicase domain containing protein, expressed	-	GO:0000166//nucleotide binding	-
LOC_Os03g43684|13103.t03764	1027	5210	0.9612	31.4073	KIP1, putative, expressed	-	GO:0003677//DNA binding	-
LOC_Os03g42110|13103.t03623	1027	1932	0.9306	84.6956	semialdehyde dehydrogenase, NAD binding domain containing protein, putative, expressed	-	GO:0003824//catalytic activity	-
LOC_Os05g10650|13105.t00911	1027	2101	0.9415	77.8829	6-phosphofructokinase, putative, expressed	GO:0005575//cellular_component	-	-
LOC_Os03g02560|13103.t00154	1026	1631	0.9154	100.228	cyclin-like F-box, putative, expressed	-	-	-
LOC_Os01g72220|13101.t06440	1026	2596	0.7804	62.9709	WD domain, G-beta repeat domain containing protein, expressed	-	GO:0000166//nucleotide binding	-
LOC_Os06g37660|13106.t03436	1026	1555	0.9666	105.127	OsPP2Ac-1 - Phosphatase 2A isoform 1 belonging to family 1, expressed	GO:0005634//nucleus	-	-
LOC_Os08g42050|13108.t03945	1025	1106	0.9213	147.661	emp24/gp25L/p24 family protein, putative, expressed	-	GO:0005215//transporter activity	-
LOC_Os02g53130|13102.t04940	1024	3060	0.9866	53.3183	nitrate reductase, putative, expressed	-	GO:0003824//catalytic activity	-
LOC_Os05g08970|13105.t00785	1023	2485	0.9811	65.5914	SSRP1-like FACT complex subunit, putative, expressed	-	GO:0003700//sequence-specific DNA binding transcription factor activity	-
LOC_Os03g51050|13103.t04446	1023	2607	0.8404	62.5219	peptide transporter PTR2, putative, expressed	-	GO:0005215//transporter activity	-
LOC_Os03g07600|13103.t00634	1022	2269	0.2248	71.7652	calcium-binding protein, putative, expressed	-	GO:0003674//molecular_function	-
LOC_Os08g10608|13108.t00954	1022	962	0.9397	169.267	ribosomal protein S17, putative, expressed	-	GO:0005198//structural molecule activity	-
LOC_Os03g20980|13103.t01880	1021	2018	0.9386	80.6124	zinc finger, C3HC4 type domain containing protein, expressed	-	-	-
LOC_Os10g39910|13110.t03230	1021	3845	0.9438	42.3084	expressed protein	-	-	-
LOC_Os02g40810|13102.t03742	1021	1809	0.8695	89.9259	Zinc finger, ZZ type domain containing protein, expressed	-	GO:0003824//catalytic activity	-
LOC_Os02g08018|13102.t05575	1020	978	0.998	166.172	calcium-transporting ATPase 9, plasma membrane-type, putative	-	GO:0005215//transporter activity	-
LOC_Os07g47510|13107.t04382	1020	1464	0.3784	111.009	stress-related protein, putative, expressed	-	GO:0003674//molecular_function	-
LOC_Os06g44270|13106.t04095	1020	1806	0.8699	89.987	synthase, putative, expressed	-	GO:0003824//catalytic activity	-
LOC_Os04g35840|13104.t03237	1019	3936	0.9545	41.2493	T-complex protein 11, putative, expressed	-	-	-
LOC_Os03g53920|13103.t04713	1019	4204	0.9593	38.6197	kinesin motor domain containing protein, putative, expressed	-	GO:0003774//motor activity	-
LOC_Os09g27030|13109.t02388	1018	1538	0.9239	105.46	oryzain gamma chain precursor, putative, expressed	-	-	GO:0006950//response to stress
LOC_Os10g23100|13110.t01781	1017	1286	0.9448	126.002	ras-related protein, putative, expressed	-	GO:0000166//nucleotide binding	-
LOC_Os01g67740|13101.t06055	1017	4093	0.9709	39.5892	chromosome segregation protein, putative, expressed	-	GO:0000166//nucleotide binding	-
LOC_Os02g42600|13102.t03874	1016	3994	0.9667	40.5306	double-stranded RNA binding motif containing protein, expressed	-	GO:0003723//RNA binding	-
LOC_Os05g01250|13105.t00027	1016	1153	0.9254	140.398	SNF7 domain containing protein, putative, expressed	-	GO:0003674//molecular_function	-
LOC_Os03g22160|13103.t01996	1016	3452	0.9464	46.8943	relA-SpoT like protein RSH1, putative, expressed	-	GO:0005488//binding	-
LOC_Os03g19590|13103.t01748	1016	4286	0.9585	37.7693	phytochrome B, putative, expressed	-	GO:0004871//signal transducer activity	-
LOC_Os08g40680|13108.t03810	1015	1099	0.9627	147.152	glycosyl hydrolase, putative, expressed	-	GO:0016787//hydrolase activity	-
LOC_Os06g29400|13106.t02630	1014	3578	0.9704	45.1539	surp module family protein, putative, expressed	-	GO:0003723//RNA binding	-
LOC_Os02g54700|13102.t05094	1014	1237	0.9321	130.607	RNA recognition motif containing protein, putative, expressed	-	GO:0003723//RNA binding	-
LOC_Os04g44320|13104.t03959	1013	2568	0.9661	62.851	transposon protein, putative, unclassified, expressed	-	-	-
LOC_Os01g09246|13101.t00801	1013	5076	0.8924	31.7969	glycine-rich protein, putative, expressed	-	-	-
LOC_Os12g05050|13112.t00395	1013	1210	0.9628	133.389	stem-specific protein TSJT1, putative, expressed	-	-	GO:0008150//biological_process
LOC_Os01g32790|13101.t02776	1012	1601	0.9894	100.713	expressed protein	-	-	-
LOC_Os12g37890|13112.t03484	1010	5573	0.934	28.8755	expressed protein	-	-	-
LOC_Os09g03600|13109.t00262	1010	3054	0.9771	52.6926	immunoglobulin/major histocompatibility complex, putative, expressed	-	-	-
LOC_Os11g36960|13111.t03238	1010	3432	0.9712	46.8891	dnaJ domain containing protein, expressed	-	-	GO:0009987//cellular process
LOC_Os04g50890|13104.t04564	1010	1437	0.9422	111.986	secretory carrier-associated membrane protein, putative, expressed	-	GO:0005215//transporter activity	-
LOC_Os01g50100|13101.t04367	1010	4079	0.9542	39.4516	ABC transporter, ATP-binding protein, putative, expressed	-	GO:0005215//transporter activity	-
LOC_Os06g12160|13106.t01091	1010	3479	0.9178	46.2556	AAA-type ATPase family protein, putative, expressed	-	GO:0000166//nucleotide binding	-
LOC_Os04g42370|13104.t03774	1009	3961	0.9538	40.5867	expressed protein	-	-	-
LOC_Os02g12580|13102.t01066	1008	1623	0.8872	98.9554	OsPP2Ac-3 - Phosphatase 2A isoform 3 belonging to family 1, expressed	GO:0005634//nucleus	-	-
LOC_Os01g60790|13101.t05385	1008	855	0.9099	187.842	40S ribosomal protein S26, putative, expressed	-	GO:0005198//structural molecule activity	-
LOC_Os02g08360|13102.t00744	1008	3688	0.9626	43.5479	RNA recognition motif, putative, expressed	-	GO:0003723//RNA binding	-
LOC_Os01g72320|13101.t06450	1007	3583	0.9844	44.7796	FYVE zinc finger domain containing protein, expressed	-	GO:0003682//chromatin binding	-
LOC_Os11g12330|13111.t01127	1006	3390	0.8634	47.282	disease resistance protein RPM1, putative, expressed	-	GO:0005515//protein binding	-
LOC_Os03g24450|13103.t02171	1006	2385	0.9421	67.2059	OsPOP8 - Putative Prolyl Oligopeptidase homologue, expressed	-	-	-
LOC_Os02g57190|13102.t05344	1005	4212	0.9862	38.0168	Myosin head domain containing protein, expressed	-	GO:0003774//motor activity	-
LOC_Os02g56300|13102.t05254	1005	2028	0.9221	78.9579	aminotransferase, classes I and II, domain containing protein, expressed	-	GO:0005515//protein binding	-
LOC_Os08g30740|13108.t02831	1004	3300	0.903	48.4749	ABC transporter, ATP-binding protein, putative, expressed	-	GO:0005215//transporter activity	-
LOC_Os09g29100|13109.t02595	1004	1870	0.9219	85.544	cyclin, putative, expressed	-	-	GO:0007049//cell cycle
LOC_Os12g07140|13112.t00597	1003	1933	0.4708	82.6735	expressed protein	-	GO:0005215//transporter activity	-
LOC_Os03g55110|13103.t04781	1003	1849	0.484	86.4294	26S proteasome non-ATPase regulatory subunit 10, putative, expressed	-	GO:0000166//nucleotide binding	-
LOC_Os01g40590|13101.t03502	1002	2629	0.7189	60.726	tyrosine protein kinase domain containing protein, putative, expressed	GO:0005634//nucleus	-	-
LOC_Os02g38920|13102.t03551	1002	1554	0.0753	102.734	glyceraldehyde-3-phosphate dehydrogenase, putative, expressed	-	GO:0003824//catalytic activity	-
LOC_Os11g31500|13111.t02740	1002	5025	0.992	31.7709	ATP binding protein, putative	-	-	-
LOC_Os03g59220|13103.t05179	1002	910	0.8198	175.438	cytochrome b-c1 complex subunit 7, putative, expressed	-	GO:0003824//catalytic activity	-
LOC_Os01g70810|13101.t06305	1001	3977	0.9721	40.1029	homeobox domain containing protein, expressed	-	GO:0003676//nucleic acid binding	-
LOC_Os05g30800|13105.t02705	1001	1269	0.9441	125.681	26S proteasome non-ATPase regulatory subunit 14, putative, expressed	GO:0005622//intracellular	-	-
LOC_Os03g52170|13103.t04550	1001	2524	0.5788	63.1891	4-hydroxy-3-methylbut-2-enyl diphosphate reductase, putative, expressed	-	-	-
LOC_Os02g34884|13102.t03144	1001	2427	0.9234	65.7146	SacI homology domain containing protein, expressed	-	GO:0016787//hydrolase activity	-
LOC_Os06g12280|13106.t01103	1000	1916	0.9817	83.1576	glycosyl transferase 8 domain containing protein, putative, expressed	-	-	GO:0005975//carbohydrate metabolic process
LOC_Os03g11220|13103.t00940	999	1541	0.9676	103.29	keratin, type I cytoskeletal 9, putative, expressed	-	-	GO:0009607//response to biotic stimulus
LOC_Os02g10700|13102.t00926	999	3125	0.9526	50.9346	OsFBL7 - F-box domain and LRR containing protein, expressed	-	GO:0003824//catalytic activity	-
LOC_Os02g51180|13102.t04746	999	2608	0.9877	61.0317	cullin, putative, expressed	-	-	GO:0007049//cell cycle
LOC_Os06g04280|13106.t00313	998	1911	0.8655	83.2084	3-phosphoshikimate 1-carboxyvinyltransferase, chloroplast precursor, putative, expressed	-	-	GO:0006519//cellular amino acid and derivative metabolic process
LOC_Os05g27730|13105.t02452	998	2075	0.9629	76.632	OsWRKY53 - Superfamily of TFs having WRKY and zinc finger domains, expressed	-	GO:0003700//sequence-specific DNA binding transcription factor activity	-
LOC_Os12g36850|13112.t03380	996	828	0.9191	191.658	pathogenesis-related Bet v I family protein, putative, expressed	-	-	-
LOC_Os01g48770|13101.t04241	996	853	0.7034	186.041	60S ribosomal protein L37a, putative, expressed	-	GO:0005198//structural molecule activity	-
LOC_Os04g39020|13104.t03455	995	2034	0.9425	77.9417	aldehyde dehydrogenase, putative, expressed	-	GO:0003824//catalytic activity	-
LOC_Os02g56130|13102.t05237	993	1251	0.9552	126.471	PCNA - Putative DNA replicative polymerase clamp, expressed	-	GO:0003677//DNA binding	-
LOC_Os12g41200|13112.t03808	993	5496	0.9139	28.7872	KIP1, putative, expressed	-	GO:0000166//nucleotide binding	-
LOC_Os12g29660|13112.t02680	992	2708	0.9782	58.3661	DEAD-box ATP-dependent RNA helicase, putative, expressed	-	GO:0000166//nucleotide binding	-
LOC_Os05g48380|13105.t04317	992	2193	0.9061	72.0727	ubiquitin-conjugating enzyme domain containing protein, expressed	-	GO:0003824//catalytic activity	-
LOC_Os04g31700|13104.t02832	992	2105	0.5762	75.0857	methylisocitrate lyase 2, putative, expressed	-	GO:0003824//catalytic activity	-
LOC_Os03g44670|13103.t03859	992	3168	0.9075	49.8912	expressed protein	GO:0005739//mitochondrion	-	-
LOC_Os03g11660|13103.t00983	992	1780	0.9107	88.7951	cysteine synthase, putative, expressed	-	GO:0003824//catalytic activity	-
LOC_Os03g01970|13103.t00099	991	2478	0.954	63.7191	THO complex subunit 1, putative, expressed	-	-	-
LOC_Os03g50590|13103.t04410	991	1010	0.9762	156.333	expressed protein	-	-	-
LOC_Os02g40070|13102.t03669	991	2565	0.9977	61.5579	AP2-like ethylene-responsive transcription factor PLETHORA 2, putative, expressed	-	-	GO:0000003//reproduction
LOC_Os12g01390|13112.t00038	990	5609	0.2168	28.1221	clathrin heavy chain, putative, expressed	-	GO:0005198//structural molecule activity	-
LOC_Os11g26130|13111.t02223	990	3392	0.9254	46.5026	receptor protein kinase TMK1 precursor, putative, expressed	-	GO:0000166//nucleotide binding	-
LOC_Os03g50450|13103.t04397	990	3096	0.8272	50.9485	inactive receptor kinase At2g26730 precursor, putative, expressed	-	GO:0000166//nucleotide binding	-
LOC_Os04g56580|13104.t05134	989	1909	0.9775	82.5444	inositol 1,3,4,5,6-pentakisphosphate 2-kinase, putative, expressed	-	-	-
LOC_Os03g45960|13103.t03972	988	1246	0.9791	126.339	thaumatin, putative, expressed	-	GO:0004872//receptor activity	-
LOC_Os12g34850|13112.t03184	988	2568	0.9868	61.2998	Fibronectin type III domain containing protein, expressed	-	-	-
LOC_Os10g07480|13110.t00602	986	3335	0.9835	47.1063	plant protein of unknown function DUF869 domain containing protein, expressed	-	-	-
LOC_Os02g09180|13102.t00779	986	1620	0.9154	96.9749	CUE domain containing protein, expressed	-	-	-
LOC_Os06g45910|13106.t04261	986	2228	0.9497	70.5114	peptidyl-prolyl cis-trans isomerase-like 4, putative, expressed	-	GO:0003824//catalytic activity	-
LOC_Os02g13140|13102.t01124	986	2220	0.9027	70.7655	xaa-Pro dipeptidase, putative, expressed	-	GO:0016787//hydrolase activity	-
LOC_Os09g03620|13109.t00264	986	2412	0.9693	65.1324	wall-associated receptor kinase-like 20 precursor, putative, expressed	-	GO:0000166//nucleotide binding	-
LOC_Os03g62700|13103.t05510	984	1792	0.8923	87.4892	protein kinase, putative, expressed	-	GO:0000166//nucleotide binding	-
LOC_Os01g17250|13101.t01566	984	1142	0.9229	137.286	BRASSINOSTEROID INSENSITIVE 1-associated receptor kinase 1 precursor, putative, expressed	-	GO:0000166//nucleotide binding	-
LOC_Os02g35010|13102.t03156	984	2636	0.824	59.4767	STE_MEKK_ste11_MAP3K.9 - STE kinases include homologs to sterile 7, sterile 11 and sterile 20 from yeast, expressed	-	GO:0003677//DNA binding	-
LOC_Os09g26400|13109.t02325	984	1414	0.9477	110.877	zinc finger, C3HC4 type domain containing protein, expressed	-	GO:0003824//catalytic activity	-
LOC_Os05g34820|13105.t03104	984	2946	0.9566	53.2182	expressed protein	-	-	-
LOC_Os08g10580|13108.t00950	983	1981	0.8455	79.0618	expressed protein	-	-	-
LOC_Os10g08570|13110.t00674	983	2570	0.9494	60.9422	RNA recognition motif family protein, expressed	-	GO:0003723//RNA binding	-
LOC_Os11g11020|13111.t01000	982	1557	0.8992	100.489	DAG protein, chloroplast precursor, putative, expressed	GO:0005739//mitochondrion	-	-
LOC_Os12g07220|13112.t00605	982	1321	0.8857	118.442	bacterial transferase hexapeptide domain containing protein, expressed	GO:0005739//mitochondrion	-	-
LOC_Os11g07470|13111.t00650	982	4323	0.9102	36.1929	expressed protein	-	-	-
LOC_Os04g55080|13104.t04986	981	2429	0.993	64.3486	cyclic nucleotide-gated ion channel, putative, expressed	-	GO:0000166//nucleotide binding	-
LOC_Os10g35380|13110.t02828	981	3435	0.8399	45.503	expressed protein	-	-	-
LOC_Os05g43950|13105.t03922	980	2418	0.9491	64.5754	expressed protein	-	-	-
LOC_Os03g42050|13103.t03617	979	3656	0.9748	42.6652	exportin-7-A, putative, expressed	-	GO:0005215//transporter activity	-
LOC_Os04g06520|13104.t00526	979	1062	0.9058	146.878	expressed protein	-	-	-
LOC_Os08g37800|13108.t03527	979	2315	0.9119	67.3797	CAMK_KIN1/SNF1/Nim1_like_AMPKh.4 - CAMK includes calcium/calmodulin depedent protein kinases, expressed	-	GO:0000166//nucleotide binding	-
LOC_Os03g49990|13103.t04356	979	2555	0.9742	61.0505	GRAS family transcription factor domain containing protein, expressed	-	GO:0003700//sequence-specific DNA binding transcription factor activity	-
LOC_Os10g27190|13110.t02119	978	870	0.8402	179.109	40S ribosomal protein S17, putative, expressed	-	GO:0005198//structural molecule activity	-
LOC_Os03g63680|13103.t05597	977	1246	0.9526	124.932	expressed protein	-	-	-
LOC_Os04g32620|13104.t02918	976	3858	0.8087	40.3074	ethylene-responsive transcription factor ERF114, putative, expressed	-	GO:0003677//DNA binding	-
LOC_Os04g35900|13104.t03244	976	1988	0.9698	78.2224	translocon Tic40, putative, expressed	-	-	-
LOC_Os05g39760|13105.t03550	975	2828	0.5474	54.9317	VHS and GAT domain containing protein, expressed	-	GO:0005215//transporter activity	-
LOC_Os03g10990|13103.t00919	974	2396	0.9382	64.7694	retinoblastoma-binding protein-like, putative, expressed	-	GO:0000166//nucleotide binding	-
LOC_Os03g27250|13103.t02427	972	3297	0.9472	46.9726	OsFBO14 - F-box and other domain containing protein, expressed	-	GO:0003700//sequence-specific DNA binding transcription factor activity	-
LOC_Os02g28980|13102.t02604	972	2427	0.8393	63.8108	peptidyl-prolyl isomerase, putative, expressed	-	GO:0003824//catalytic activity	-
LOC_Os02g52230|13102.t04852	971	2790	0.847	55.4514	coronatine-insensitive protein 1, putative, expressed	-	GO:0003824//catalytic activity	-
LOC_Os01g59980|13101.t05308	968	3246	0.9522	47.5143	zinc finger family protein, putative, expressed	-	GO:0005488//binding	-
LOC_Os06g45670|13106.t04237	968	915	0.9169	168.559	glycine cleavage system H protein, putative, expressed	-	GO:0003824//catalytic activity	-
LOC_Os02g55430|13102.t05169	966	1772	0.9069	86.8582	alginate regulatory protein AlgP, putative, expressed	-	-	-
LOC_Os04g41220|13104.t03665	966	3158	0.9411	48.7374	transposon protein, putative, unclassified, expressed	-	-	-
LOC_Os01g58380|13101.t05155	965	1360	0.9441	113.054	3-hydroxybutyryl-CoA dehydrogenase, putative, expressed	-	GO:0003824//catalytic activity	-
LOC_Os09g39380|13109.t03422	965	1344	0.9643	114.4	monodehydroascorbate reductase, putative, expressed	-	-	GO:0006950//response to stress
LOC_Os02g34850|13102.t03141	965	2663	0.8956	57.7369	histone-lysine N-methyltransferase ASHH2, putative, expressed	-	GO:0003676//nucleic acid binding	-
LOC_Os11g41900|13111.t03718	965	1745	0.9077	88.1108	acyltransferase, putative, expressed	GO:0005783//endoplasmic reticulum	-	-
LOC_Os09g19560|13109.t01695	964	1609	0.9434	95.4593	methyltransferase, putative, expressed	-	GO:0016740//transferase activity	-
LOC_Os07g34740|13107.t03141	964	2411	0.9399	63.7056	NUC153 domain containing protein, expressed	-	-	-
LOC_Os06g10410|13106.t00917	964	2444	0.9677	62.8454	uncharacterized mscS family protein, putative, expressed	GO:0016020//membrane	-	-
LOC_Os02g02780|13102.t00180	961	2250	0.8867	68.0516	protein kinase family protein, putative, expressed	-	GO:0000166//nucleotide binding	-
LOC_Os01g73970|13101.t06612	961	1956	0.9785	78.2802	lysine ketoglutarate reductase trans-splicing related 1, putative, expressed	-	-	-
LOC_Os03g10600|13103.t00879	960	3601	0.9811	42.4762	expressed protein	-	-	-
LOC_Os06g06290|13106.t00515	959	1929	0.7315	79.2107	GDSL-like lipase/acylhydrolase, putative, expressed	-	-	GO:0000003//reproduction
LOC_Os01g74030|13101.t06618	959	3640	0.9668	41.9773	pumilio-family RNA binding protein, putative, expressed	-	GO:0003723//RNA binding	-
LOC_Os09g36800|13109.t03164	959	1718	0.9371	88.9391	3-dehydroquinate synthase, putative, expressed	-	-	-
LOC_Os10g39100|13110.t03150	958	1358	0.8667	112.399	uncharacterized Cys-rich domain containing protein, putative, expressed	GO:0016020//membrane	-	-
LOC_Os07g46790|13107.t04308	958	3478	0.9385	43.8867	4-alpha-glucanotransferase, putative, expressed	-	GO:0016740//transferase activity	-
LOC_Os12g15420|13112.t01398	958	3404	0.7753	44.8408	nucampholin, putative, expressed	-	GO:0003723//RNA binding	-
LOC_Os06g12876|13106.t01163	957	3347	0.9555	45.5569	expressed protein	-	-	-
LOC_Os04g55030|13104.t04981	957	2583	0.9907	59.0317	cullin, putative, expressed	-	-	GO:0007049//cell cycle
LOC_Os02g56530|13102.t05278	956	2308	0.951	65.9963	ankyrin repeat domain containing protein, expressed	-	GO:0005515//protein binding	-
LOC_Os01g71256|13101.t06350	956	2476	0.9641	61.5184	expressed protein	-	GO:0005515//protein binding	-
LOC_Os07g28850|13107.t02570	956	3538	0.8347	43.0524	retrotransposon protein, putative, unclassified, expressed	-	-	-
LOC_Os10g34390|13110.t02732	956	4257	0.9305	35.7809	expressed protein	-	-	-
LOC_Os05g33400|13105.t02961	955	1482	0.9494	102.672	basic 7S globulin precursor, putative, expressed	GO:0005618//cell wall	-	-
LOC_Os05g02040|13105.t00104	955	3409	0.8979	44.6348	RPA1C - Putative single-stranded DNA binding complex subunit 1, expressed	-	GO:0003676//nucleic acid binding	-
LOC_Os01g59670|13101.t05280	955	4538	0.9815	33.5302	expressed protein	-	-	-
LOC_Os08g30930|13108.t02848	954	2405	0.9634	63.202	expressed protein	-	-	-
LOC_Os10g34380|13110.t02731	954	3503	0.9489	43.3916	retrotransposon protein, putative, unclassified, expressed	-	-	-
LOC_Os05g29990|13105.t02623	954	2222	0.5473	68.4072	NAD dependent epimerase/dehydratase family domain containing protein, expressed	-	GO:0003824//catalytic activity	-
LOC_Os01g08770|13101.t00755	954	2190	0.9457	69.4068	WD domain, G-beta repeat domain containing protein, expressed	-	GO:0000166//nucleotide binding	-
LOC_Os01g70320|13101.t06256	953	2213	0.9548	68.6134	expressed protein	-	-	-
LOC_Os03g27290|13103.t02431	953	946	0.87	160.509	cytochrome c oxidase subunit, putative, expressed	-	GO:0003824//catalytic activity	-
LOC_Os12g09120|13112.t00792	952	2601	0.9735	58.3169	mRNA-capping enzyme, putative, expressed	-	-	GO:0006139//nucleobase, nucleoside, nucleotide and nucleic acid metabolic process
LOC_Os04g40840|13104.t03626	952	2027	0.9142	74.8309	elongator complex protein 3, putative, expressed	-	-	-
LOC_Os01g74470|13101.t06661	952	5190	0.9349	29.2258	ABC transporter, ATP-binding protein, putative, expressed	-	GO:0005215//transporter activity	-
LOC_Os09g17830|13109.t01578	951	1458	0.644	103.925	protein transport protein Sec61 subunit alpha, putative	-	GO:0005215//transporter activity	-
LOC_Os02g45250|13102.t04146	951	3437	0.9776	44.0858	homeobox and START domains containing protein, putative, expressed	-	GO:0003677//DNA binding	-
LOC_Os10g41390|13110.t03372	950	3357	0.919	45.0889	protein kinase domain containing protein, expressed	-	GO:0000166//nucleotide binding	-
LOC_Os01g01830|13101.t00081	950	3274	0.9609	46.232	OsPOP1 - Putative Prolyl Oligopeptidase homologue, expressed	-	-	GO:0009987//cellular process
LOC_Os03g12450|13103.t01058	950	4333	0.9476	34.9327	nucleoporin, putative, expressed	-	-	-
LOC_Os03g61970|13103.t05436	948	1766	0.9672	85.5293	actin, putative, expressed	-	GO:0005198//structural molecule activity	-
LOC_Os12g36760|13112.t03371	948	4343	0.8881	34.7789	expressed protein	-	-	-
LOC_Os08g02330|13108.t00133	948	1709	0.9561	88.382	RNA recognition motif containing protein, putative, expressed	-	GO:0003723//RNA binding	-
LOC_Os01g27750|13101.t02403	947	2202	0.8756	68.522	bifunctional 3-dehydroquinate dehydratase/shikimate dehydrogenase,chloroplast precursor, putative, expressed	-	-	-
LOC_Os06g22650|13106.t02081	947	2553	0.9738	59.1012	VHS and GAT domain containing protein, expressed	-	GO:0005215//transporter activity	-
LOC_Os09g26660|13109.t02351	946	3601	0.7937	41.8567	ferric reductase, putative, expressed	-	GO:0003824//catalytic activity	-
LOC_Os10g41440|13110.t03377	946	1823	0.9748	82.6803	KH domain containing protein, putative, expressed	-	GO:0003676//nucleic acid binding	-
LOC_Os08g38310|13108.t03577	945	3880	0.9418	38.8059	expressed protein	-	-	-
LOC_Os02g08350|13102.t00743	945	3657	0.9166	41.1722	expressed protein	-	-	-
LOC_Os02g39700|13102.t03632	945	1828	0.9289	82.367	RNA binding protein, putative, expressed	-	GO:0003723//RNA binding	-
LOC_Os07g06710|13107.t00558	944	2323	0.957	64.7471	tetratricopeptide repeat, putative, expressed	-	GO:0003824//catalytic activity	-
LOC_Os10g41470|13110.t03380	944	974	0.9312	154.422	60S ribosomal protein L27-3, putative, expressed	-	GO:0005198//structural molecule activity	-
LOC_Os10g33420|13110.t02635	943	2865	0.9728	52.4426	non-lysosomal glucosylceramidase, putative, expressed	-	-	-
LOC_Os08g01760|13108.t00078	943	1754	0.9401	85.6603	dehydrogenase, putative, expressed	-	GO:0005488//binding	-
LOC_Os03g59340|13103.t05189	943	4488	0.6854	33.4778	CESA2 - cellulose synthase, expressed	GO:0005783//endoplasmic reticulum	-	-
LOC_Os04g41950|13104.t03734	941	2796	0.9202	53.6229	calcium-binding mitochondrial protein anon-60Da, putative, expressed	-	GO:0005488//binding	-
LOC_Os03g52700|13103.t04598	941	3359	0.9717	44.6352	expressed protein	-	-	-
LOC_Os02g58340|13102.t05461	940	3247	0.7114	46.1257	oligopeptidase, putative, expressed	GO:0009536//plastid	-	-
LOC_Os03g04050|13103.t00292	940	2099	0.9695	71.3531	protein kinase family protein, putative, expressed	-	GO:0000166//nucleotide binding	-
LOC_Os12g24250|13112.t02153	939	3766	0.8505	39.7267	retrotransposon protein, putative, unclassified, expressed	-	-	-
LOC_Os06g45830|13106.t04253	938	3058	0.9519	48.8723	expressed protein	-	-	-
LOC_Os12g04220|13112.t00313	938	3120	0.7676	47.9011	calcium-transporting ATPase, plasma membrane-type, putative	-	GO:0005215//transporter activity	-
LOC_Os06g43710|13106.t04037	937	1515	0.8627	98.5427	glucosidase II beta subunit-like domain containing protein, expressed	-	-	-
LOC_Os02g41820|13102.t03795	937	711	0.5513	209.975	expressed protein	-	-	GO:0006464//protein modification process
LOC_Os05g06470|13105.t00542	935	3120	0.8692	47.7479	suppressor of Mek, putative, expressed	-	-	-
LOC_Os03g17470|13103.t01542	935	1379	0.8513	108.03	IN2-1 protein, putative, expressed	-	-	-
LOC_Os03g49900|13103.t04348	935	2071	0.9092	71.9331	zinc finger, C3HC4 type domain containing protein, expressed	-	GO:0005488//binding	-
LOC_Os05g39380|13105.t03513	934	2483	0.859	59.9332	zinc finger, C3HC4 type domain containing protein, expressed	-	GO:0003824//catalytic activity	-
LOC_Os01g47660|13101.t04134	933	897	0.9509	165.724	60S ribosomal protein L18a, putative, expressed	-	GO:0005198//structural molecule activity	-
LOC_Os04g58130|13104.t05287	933	3952	0.8545	37.6151	katanin p80 WD40 repeat-containing subunit B1 homolog 1, putative, expressed	-	GO:0000166//nucleotide binding	-
LOC_Os09g26960|13109.t02381	932	1988	0.9457	74.6959	cytochrome P450, putative, expressed	-	GO:0003824//catalytic activity	-
LOC_Os03g30550|13103.t02687	932	2191	0.8571	67.7752	RNA-binding protein-like, putative, expressed	-	GO:0003723//RNA binding	-
LOC_Os02g01010|13102.t00001	932	2164	0.933	68.6209	OsPDIL1-4 protein disulfide isomerase PDIL1-4, expressed	-	GO:0003824//catalytic activity	-
LOC_Os02g14730|13102.t01281	931	2864	0.9735	51.7934	ubiquitin carboxyl-terminal hydrolase family protein, expressed	GO:0005622//intracellular	-	-
LOC_Os05g38640|13105.t03437	931	1134	0.8854	130.808	Core histone H2A/H2B/H3/H4 domain containing protein, putative, expressed	-	-	-
LOC_Os11g34200|13111.t02969	930	1234	0.9498	120.079	histone-like transcription factor and archaeal histone, putative, expressed	-	GO:0003677//DNA binding	-
LOC_Os03g15350|13103.t01340	930	2476	0.9742	59.8453	Sel1 repeat domain containing protein, putative, expressed	GO:0005783//endoplasmic reticulum	-	-
LOC_Os02g01500|13102.t00053	930	2224	0.9964	66.6263	2-oxo acid dehydrogenases acyltransferase domain containing protein, expressed	-	GO:0003824//catalytic activity	-
LOC_Os05g37434|13105.t03316	930	2423	0.9534	61.1543	arginyl-tRNA--protein transferase 1, putative, expressed	-	-	GO:0006464//protein modification process
LOC_Os09g20090|13109.t01750	930	2309	0.9476	64.1736	L-ascorbate oxidase precursor, putative, expressed	-	GO:0003824//catalytic activity	-
LOC_Os10g10434|13110.t00846	930	1532	0.7598	96.7212	dimethyladenosine transferase, putative, expressed	-	-	GO:0006139//nucleobase, nucleoside, nucleotide and nucleic acid metabolic process
LOC_Os08g38570|13108.t03602	929	3206	0.9623	46.1689	WD domain, G-beta repeat domain containing protein, expressed	-	GO:0000166//nucleotide binding	-
LOC_Os03g60370|13103.t05285	928	2069	0.9889	71.4636	histidine acid phosphatase, putative, expressed	-	GO:0016787//hydrolase activity	-
LOC_Os09g10720|13109.t00867	928	3088	0.9874	47.8815	AP2-associated protein kinase 1, putative, expressed	-	GO:0000166//nucleotide binding	-
LOC_Os05g05800|13105.t00474	928	1941	0.8892	76.1763	OsFBL21 - F-box domain and LRR containing protein, expressed	-	GO:0003824//catalytic activity	-
LOC_Os03g47650|13103.t04137	927	1824	0.9479	80.9753	ankyrin, putative, expressed	-	GO:0000166//nucleotide binding	-
LOC_Os07g37990|13107.t03451	926	2264	0.9311	65.1676	glycosyltransferase sugar-binding region containing DXD motif, putative, expressed	-	GO:0003674//molecular_function	-
LOC_Os12g41860|13112.t03874	926	3154	0.9537	46.7786	START domain containing protein, expressed	-	GO:0003677//DNA binding	-
LOC_Os04g59330|13104.t05405	925	1465	0.9317	100.601	expressed protein	-	-	-
LOC_Os05g46620|13105.t04191	925	1664	0.9062	88.5698	chaperone protein dnaJ 10, putative, expressed	GO:0005739//mitochondrion	-	-
LOC_Os07g43890|13107.t04022	925	1065	0.97	138.385	emp24/gp25L/p24 family protein, putative, expressed	-	GO:0005215//transporter activity	-
LOC_Os01g71094|13101.t06333	925	1430	0.9846	103.063	basic 7S globulin 2 precursor, putative, expressed	GO:0005886//plasma membrane	-	-
LOC_Os11g08210|13111.t00726	923	1998	0.8789	73.6044	no apical meristem protein, putative, expressed	-	-	GO:0007275//multicellular organismal development
LOC_Os02g32120|13102.t02876	922	1283	0.9579	114.499	cytochrome b-c1 complex subunit Rieske, mitochondrial precursor, putative, expressed	GO:0005739//mitochondrion	-	-
LOC_Os02g29530|13102.t02660	922	2049	0.9551	71.6946	glycosyl transferase 8 domain containing protein, putative, expressed	-	-	GO:0005975//carbohydrate metabolic process
LOC_Os01g13150|13101.t01173	921	3469	0.859	42.3012	metallo-beta-lactamase family protein, putative, expressed	-	GO:0003824//catalytic activity	-
LOC_Os01g66350|13101.t05921	921	2377	0.8187	61.7345	DUF647 domain containing protein, putative, expressed	GO:0005739//mitochondrion	-	-
LOC_Os09g36440|13109.t03129	921	1267	0.8982	115.819	transcription initiation factor IIB, putative, expressed	GO:0005634//nucleus	-	-
LOC_Os01g56790|13101.t05010	918	3473	0.9415	42.1149	expressed protein	-	-	-
LOC_Os07g30980|13107.t02776	917	4071	0.9592	35.8894	uvrD/REP helicase family protein, putative, expressed	-	GO:0000166//nucleotide binding	-
LOC_Os01g69970|13101.t06220	917	1903	0.969	76.7765	WD domain, G-beta repeat domain containing protein, expressed	-	GO:0000166//nucleotide binding	-
LOC_Os09g24690|13109.t02159	915	706	0.9688	206.497	60S ribosomal protein L34, putative, expressed	-	GO:0005198//structural molecule activity	-
LOC_Os01g71050|13101.t06328	914	2111	0.8238	68.9851	MSP domain containing protein, putative, expressed	-	GO:0005198//structural molecule activity	-
LOC_Os07g49320|13107.t04560	912	4116	0.9742	35.3034	HEAT repeat family protein, putative, expressed	-	GO:0016301//kinase activity	-
LOC_Os09g39210|13109.t03404	912	3392	0.9935	42.8387	nuclear pore protein-like, putative, expressed	-	-	-
LOC_Os11g03400|13111.t00234	912	900	0.8289	161.454	ribosomal protein, putative, expressed	-	GO:0005198//structural molecule activity	-
LOC_Os03g31010|13103.t02730	912	1885	0.9883	77.087	expressed protein	-	-	-
LOC_Os06g24540|13106.t02260	911	3430	0.8434	42.3177	expressed protein	-	-	-
LOC_Os02g41590|13102.t03771	909	1736	0.7604	83.428	kinase, pfkB family, putative, expressed	-	GO:0016301//kinase activity	-
LOC_Os01g56330|13101.t04965	908	3189	0.9643	45.3658	TKL_IRAK_CrRLK1L-1.5 - The CrRLK1L-1 subfamily has homology to the CrRLK1L homolog, expressed	-	GO:0000166//nucleotide binding	-
LOC_Os08g22604|13108.t02039	908	927	0.9072	156.064	hypothetical protein	-	-	-
LOC_Os03g07800|13103.t00654	908	1618	0.9549	89.4139	RNA recognition motif containing protein, putative, expressed	-	GO:0003723//RNA binding	-
LOC_Os06g14620|13106.t01336	907	1651	0.9104	87.5302	ribonucleoside-diphosphate reductase small chain, putative, expressed	-	-	-
LOC_Os09g39420|13109.t03426	907	3697	0.95	39.0891	WD domain, G-beta repeat domain containing protein, expressed	-	GO:0000166//nucleotide binding	-
LOC_Os03g21990|13103.t01979	907	2208	0.8582	65.4494	WD domain, G-beta repeat domain containing protein, expressed	-	GO:0000166//nucleotide binding	-
LOC_Os06g23460|13106.t02157	906	2495	0.9255	57.8569	KH domain containing protein, putative, expressed	-	GO:0003676//nucleic acid binding	-
LOC_Os08g39150|13108.t03657	906	2581	0.9915	55.9291	expressed protein	-	-	-
LOC_Os08g40880|13108.t03830	905	1947	0.9836	74.0594	RNA recognition motif containing protein, putative, expressed	-	GO:0003723//RNA binding	-
LOC_Os08g03450|13108.t00247	904	534	0.9232	269.727	ribosomal protein L37, putative, expressed	-	GO:0005198//structural molecule activity	-
LOC_Os03g21620|13103.t01941	904	2320	0.9172	62.0837	AGC_AGC_other_RS6K_like.1 - ACG kinases include homologs to PKA, PKG and PKC, expressed	-	GO:0000166//nucleotide binding	-
LOC_Os05g28940|13105.t02568	903	1951	0.9733	73.7442	GTP-binding protein, putative, expressed	-	GO:0000166//nucleotide binding	-
LOC_Os05g23940|13105.t02077	903	2393	0.9916	60.1233	transcription initiation factor IIB, putative, expressed	-	GO:0030528//transcription regulator activity	-
LOC_Os01g57968|13101.t06731	903	1766	0.671	81.4694	expressed protein	-	-	-
LOC_Os07g09420|13107.t00819	903	1784	0.9647	80.6474	ATPase, putative, expressed	-	GO:0000166//nucleotide binding	-
LOC_Os12g06610|13112.t00546	903	2644	0.9384	54.4156	nucleolar complex protein 2, putative, expressed	-	-	-
LOC_Os04g30430|13104.t02710	902	1979	0.9505	72.6203	nuclear transport factor 2, putative, expressed	-	GO:0003723//RNA binding	-
LOC_Os02g32160|13102.t02880	902	2629	0.887	54.6655	copine, putative, expressed	-	GO:0008289//lipid binding	-
LOC_Os04g57550|13104.t05230	902	2207	0.9914	65.1181	amine oxidase, flavin-containing, domain containing protein, expressed	-	GO:0003824//catalytic activity	-
LOC_Os04g58620|13104.t05335	902	4333	0.9536	33.1677	potasium efflux antiporter protein, putative, expressed	-	GO:0005215//transporter activity	-
LOC_Os05g33050|13105.t02927	902	2896	0.8156	49.6256	ABTB1 - Armadillo repeats with a Bric-a-Brac, Tramtrack, Broad Complex BTB domain, expressed	-	GO:0003824//catalytic activity	-
LOC_Os06g36210|13106.t03296	902	2378	0.7973	60.4355	amino acid transporter, putative, expressed	-	GO:0005215//transporter activity	-
LOC_Os03g20520|13103.t01835	900	1606	0.9801	89.2883	endoplasmic reticulum-Golgi intermediate compartment protein 3, putative, expressed	GO:0005783//endoplasmic reticulum	-	-
LOC_Os12g06670|13112.t00552	899	2136	0.8169	67.0588	protein kinase family protein, putative, expressed	-	GO:0000166//nucleotide binding	-
LOC_Os03g30460|13103.t02681	899	2654	0.9243	53.9705	vacuolar protein sorting-associated protein 52, putative, expressed	-	-	-
LOC_Os07g49300|13107.t04558	899	3649	0.9699	39.2539	expressed protein	-	GO:0000166//nucleotide binding	-
LOC_Os03g51080|13103.t04448	899	2184	0.918	65.585	glutamate decarboxylase, putative, expressed	-	GO:0003824//catalytic activity	-
LOC_Os11g06890|13111.t00591	899	1025	0.5102	139.744	vacuolar ATP synthase, putative, expressed	-	GO:0005215//transporter activity	-
LOC_Os02g04260|13102.t00327	898	1562	0.9353	91.5994	expressed protein	-	-	-
LOC_Os08g32870|13108.t03037	898	1920	0.9786	74.52	aldehyde dehydrogenase, putative, expressed	-	GO:0003824//catalytic activity	-
LOC_Os02g03440|13102.t00245	897	715	0.9678	199.887	LSM domain containing protein, expressed	GO:0005634//nucleus	-	-
LOC_Os10g13670|13110.t01090	897	2473	0.816	57.7917	Zinc finger, C3HC4 type domain containing protein, expressed	-	GO:0005488//binding	-
LOC_Os01g65600|13101.t05847	896	3039	0.8786	46.9759	PHD-finger domain containing protein, putative, expressed	-	GO:0003677//DNA binding	-
LOC_Os05g34260|13105.t03048	896	4122	0.9199	34.6336	transposon protein, putative, Ac/Ds sub-class, expressed	-	-	-
LOC_Os01g37790|13101.t03240	896	2837	0.9069	50.3206	expressed protein	-	-	-
LOC_Os03g24180|13103.t02144	896	3285	0.9041	43.458	pleckstrin homology domain-containing protein, putative, expressed	GO:0009536//plastid	-	-
LOC_Os01g54080|13101.t04748	895	3356	0.9318	42.4912	kinesin motor protein-related, putative, expressed	-	GO:0003774//motor activity	-
LOC_Os03g41080|13103.t03535	895	1828	0.8107	78.0089	seed maturation protein PM23, putative, expressed	-	-	-
LOC_Os11g47610|13111.t04248	895	1193	0.9816	119.531	glycosyl hydrolase, putative, expressed	-	GO:0016787//hydrolase activity	-
LOC_Os02g39350|13102.t03596	895	2116	0.8946	67.3915	eukaryotic translation initiation factor 2A, putative, expressed	-	GO:0003676//nucleic acid binding	-
LOC_Os01g19490|13101.t01732	895	2378	0.8894	59.9665	pentatricopeptide, putative, expressed	-	GO:0003674//molecular_function	-
LOC_Os04g39240|13104.t03477	895	2644	0.9505	53.9336	expressed protein	-	-	-
LOC_Os06g07630|13106.t00645	895	1573	0.9415	90.655	26S protease regulatory subunit 6A, putative, expressed	-	GO:0000166//nucleotide binding	-
LOC_Os07g31380|13107.t02816	893	3298	0.7699	43.1418	NAD-dependent malic enzyme, mitochondrial precursor, putative, expressed	-	GO:0003824//catalytic activity	-
LOC_Os02g38470|13102.t03501	893	3832	0.9689	37.1299	B3 DNA binding domain containing protein, expressed	-	-	-
LOC_Os02g04270|13102.t00328	893	4282	0.9323	33.2279	DNA polymerase V, putative, expressed	-	-	GO:0006259//DNA metabolic process
LOC_Os04g52870|13104.t04764	892	2347	0.8713	60.5549	OsFBW1 - F-box domain and WD40 repeat containing protein, expressed	-	-	-
LOC_Os02g10640|13102.t00920	892	1732	0.948	82.0568	26S protease regulatory subunit, putative, expressed	-	GO:0000166//nucleotide binding	-
LOC_Os05g47890|13105.t04269	892	1412	0.9724	100.653	WD domain, G-beta repeat domain containing protein, expressed	-	GO:0000166//nucleotide binding	-
LOC_Os06g23530|13106.t02161	891	3517	0.9323	40.3648	pre-mRNA-splicing factor ATP-dependent RNA helicase, putative, expressed	-	GO:0000166//nucleotide binding	-
LOC_Os02g50360|13102.t04660	891	2689	0.9464	52.794	nicalin, putative, expressed	-	-	-
LOC_Os02g02360|13102.t00139	890	2057	0.9509	68.9371	expressed protein	-	-	-
LOC_Os01g37770|13101.t03238	890	1273	0.9293	111.393	RWD domain containing protein, expressed	-	GO:0003674//molecular_function	-
LOC_Os03g44500|13103.t03841	890	3743	0.9383	37.885	serine/threonine protein phosphatase, putative, expressed	-	GO:0003824//catalytic activity	-
LOC_Os01g68040|13101.t06085	889	1911	0.8681	74.1205	CorA-like magnesium transporter protein, putative, expressed	-	GO:0005215//transporter activity	-
LOC_Os03g15940|13103.t01399	889	1066	0.9568	132.875	OsWLIM2 - LIM domain protein, putative actin-binding protein and transcription factor, expressed	-	-	-
LOC_Os11g37960|13111.t03337	888	737	0.905	191.974	WIP4 - Wound-induced protein precursor, expressed	-	-	-
LOC_Os05g28290|13105.t02505	888	1240	0.9758	114.101	ranBP1 domain containing protein, expressed	-	GO:0005515//protein binding	-
LOC_Os07g32670|13107.t02938	887	2263	0.943	62.4506	expressed protein	-	-	-
LOC_Os01g59740|13101.t05287	887	1729	0.908	81.7384	expressed protein	GO:0005739//mitochondrion	-	-
LOC_Os10g35010|13110.t02790	887	3036	0.9005	46.55	ATTIC110/TIC110, putative, expressed	-	-	-
LOC_Os12g35620|13112.t03263	887	1167	0.928	121.102	expressed protein	-	-	-
LOC_Os03g21040|13103.t01886	886	2050	0.4576	68.8616	stress responsive protein, putative, expressed	-	-	-
LOC_Os10g43060|13110.t03525	886	1583	0.9337	89.1765	expressed protein	-	-	-
LOC_Os03g11200|13103.t00938	885	2840	0.9356	49.6504	pre-mRNA-processing factor 39, putative, expressed	-	GO:0003723//RNA binding	-
LOC_Os10g40590|13110.t03296	885	2845	0.9033	49.5631	oxysterol-binding protein, putative, expressed	-	-	GO:0006629//lipid metabolic process
LOC_Os05g51550|13105.t04638	884	2700	0.9767	52.1658	DNA binding protein, putative, expressed	-	-	-
LOC_Os06g27970|13106.t02492	884	1424	0.9761	98.9099	FKBP12-interacting protein of 37 kDa, putative, expressed	-	-	-
LOC_Os08g25060|13108.t02281	884	2294	0.9878	61.3983	BSD domain-containing protein, putative, expressed	-	-	-
LOC_Os10g41510|13110.t03383	884	1292	0.8173	109.015	calcineurin B, putative, expressed	-	GO:0005488//binding	-
LOC_Os12g36670|13112.t03362	883	2972	0.7322	47.3379	F-box/LRR-repeat protein 3, putative, expressed	-	GO:0003824//catalytic activity	-
LOC_Os08g31560|13108.t02907	882	2174	0.8615	64.6408	WD-40 repeat family protein, putative, expressed	GO:0005886//plasma membrane	-	-
LOC_Os04g01590|13104.t00057	881	1609	0.89	87.2403	arginase, putative, expressed	-	-	GO:0006519//cellular amino acid and derivative metabolic process
LOC_Os07g44430|13107.t04073	881	768	0.9023	182.773	peroxiredoxin, putative	-	GO:0003674//molecular_function	-
LOC_Os07g07000|13107.t00588	881	1296	0.6836	108.31	syntaxin, putative, expressed	-	GO:0005515//protein binding	-
LOC_Os09g02284|13109.t00133	881	1745	0.867	80.4411	DNA-directed RNA polymerase subunit, putative, expressed	-	GO:0003677//DNA binding	-
LOC_Os08g44420|13108.t04176	881	3711	0.7885	37.8253	kinesin-related protein, putative, expressed	-	GO:0003774//motor activity	-
LOC_Os09g09360|13109.t00731	880	3939	0.9721	35.5954	esterase/lipase/thioesterase, putative, expressed	GO:0005783//endoplasmic reticulum	-	-
LOC_Os03g04750|13103.t00357	880	944	0.8919	148.528	60S ribosomal protein L21-2, putative, expressed	-	GO:0005198//structural molecule activity	-
LOC_Os07g27930|13107.t02479	880	863	0.8355	162.469	DNA-directed RNA polymerase subunit, putative, expressed	-	GO:0003677//DNA binding	-
LOC_Os07g36420|13107.t03299	880	1268	0.9819	110.576	proteasome inhibitor-related, putative, expressed	-	-	-
LOC_Os01g05630|13101.t00445	878	972	0.8405	143.922	Core histone H2A/H2B/H3/H4 domain containing protein, putative, expressed	-	GO:0003677//DNA binding	-
LOC_Os10g42540|13110.t03475	878	832	0.8089	168.139	expressed protein	GO:0005622//intracellular	-	-
LOC_Os02g03280|13102.t00230	878	1236	0.0396	113.181	transmembrane BAX inhibitor motif-containing protein, putative, expressed	-	-	GO:0008219//cell death
LOC_Os09g39640|13109.t03448	878	2636	0.948	53.0697	protein kinase, putative, expressed	-	GO:0000166//nucleotide binding	-
LOC_Os07g38060|13107.t03458	878	2695	0.9566	51.9079	expressed protein	-	-	-
LOC_Os09g28110|13109.t02497	877	2258	0.8171	61.8833	hydroxyproline-rich glycoprotein family protein, putative, expressed	-	GO:0005488//binding	-
LOC_Os01g49690|13101.t04326	877	1650	0.8509	84.6863	Ser/Thr protein phosphatase family protein, putative, expressed	GO:0005634//nucleus	-	-
LOC_Os02g24020|13102.t02109	875	1435	0.9275	97.1524	dihydrodipicolinate reductase, putative, expressed	-	GO:0003824//catalytic activity	-
LOC_Os06g44370|13106.t04106	875	1554	0.9337	89.7128	WD domain, G-beta repeat domain containing protein, expressed	-	GO:0000166//nucleotide binding	-
LOC_Os06g50840|13106.t04752	875	1976	0.9833	70.5535	zinc finger family protein, putative, expressed	-	GO:0005488//binding	-
LOC_Os01g68680|13101.t06144	873	3514	0.9673	39.5831	tetratricopeptide repeat domain containing protein, expressed	GO:0005634//nucleus	-	-
LOC_Os01g42080|13101.t03649	873	3132	0.8158	44.4109	zinc ion binding protein, putative, expressed	GO:0005634//nucleus	-	-
LOC_Os02g47130|13102.t04333	873	2513	0.9574	55.3502	expressed protein	-	-	-
LOC_Os01g39060|13101.t03360	872	2812	0.6878	49.4082	expressed protein	-	-	-
LOC_Os02g53770|13102.t05003	872	3611	0.9839	38.4757	tRNA synthetase class I, putative, expressed	-	-	GO:0000003//reproduction
LOC_Os09g39350|13109.t03419	871	1819	0.5437	76.2927	expressed protein	-	-	-
LOC_Os12g41950|13112.t03883	870	3960	0.9444	35.0043	auxin response factor, putative, expressed	-	GO:0003700//sequence-specific DNA binding transcription factor activity	-
LOC_Os02g49620|13102.t04588	868	1746	0.9559	79.2087	expressed protein	-	-	-
LOC_Os10g37410|13110.t03001	868	2244	0.9291	61.6303	TBC domain containing protein, expressed	GO:0005739//mitochondrion	-	-
LOC_Os04g13470|13104.t01155	868	3764	0.9378	36.7424	expressed protein	-	-	-
LOC_Os09g10600|13109.t00855	868	1749	0.8525	79.0729	enoyl-acyl-carrier-protein reductase NADH, chloroplast precursor, expressed	-	GO:0003824//catalytic activity	-
LOC_Os07g46440|13107.t04271	868	1888	0.9142	73.2513	ribosomal protein, putative, expressed	-	GO:0005198//structural molecule activity	-
LOC_Os02g55030|13102.t05128	867	2811	0.9484	49.1423	hydrolase, NUDIX family, domain containing protein, expressed	-	-	-
LOC_Os05g22670|13105.t01950	866	1732	0.9076	79.665	transcription factor IIA large subunit, putative, expressed	-	GO:0003700//sequence-specific DNA binding transcription factor activity	-
LOC_Os05g14300|13105.t01226	866	2061	0.8695	66.948	ubiquitin-conjugating enzyme E2 O, putative, expressed	-	GO:0003824//catalytic activity	-
LOC_Os12g08030|13112.t00687	866	1960	0.8985	70.3978	expressed protein	-	-	-
LOC_Os07g02810|13107.t00178	866	2302	0.9435	59.9391	L-ascorbate oxidase homolog precursor, putative, expressed	-	GO:0003824//catalytic activity	-
LOC_Os01g49830|13101.t04340	865	1635	0.9841	84.2938	B3 DNA binding domain containing protein, expressed	-	GO:0003677//DNA binding	-
LOC_Os08g34170|13108.t03167	865	2378	0.6085	57.9564	CAF1 family ribonuclease containing protein, putative, expressed	-	GO:0004518//nuclease activity	-
LOC_Os04g37780|13104.t03333	864	863	0.8598	159.515	histone H3.3a, putative, expressed	-	GO:0003677//DNA binding	-
LOC_Os05g23670|13105.t02051	864	3422	0.9755	40.2283	transcription factor jumonji, putative, expressed	-	GO:0003700//sequence-specific DNA binding transcription factor activity	-
LOC_Os07g30300|13107.t02711	864	2009	0.6979	68.5222	small G protein family protein, putative, expressed	-	GO:0030234//enzyme regulator activity	-
LOC_Os07g45320|13107.t04160	862	647	0.8856	212.276	COX VIIa, putative, expressed	GO:0005739//mitochondrion	-	-
LOC_Os05g41100|13105.t03681	860	2292	0.9385	59.7835	protein kri1, putative, expressed	-	-	-
LOC_Os12g40530|13112.t03740	860	3433	0.8794	39.9137	transposon protein, putative, unclassified, expressed	-	-	-
LOC_Os05g43560|13105.t03881	860	2065	0.9487	66.3553	AGAP007115-PA, putative, expressed	-	-	-
LOC_Os07g09000|13107.t00778	859	1786	0.9378	76.6318	WD domain, G-beta repeat domain containing protein, expressed	-	GO:0000166//nucleotide binding	-
LOC_Os09g04890|13109.t00387	859	3601	0.965	38.0073	histone-lysine N-methyltransferase, H3 lysine-4 specific ATX1, putative, expressed	-	GO:0003677//DNA binding	-
LOC_Os01g13760|13101.t01229	858	5257	0.3323	26.0044	dnaJ domain containing protein, expressed	GO:0005739//mitochondrion	-	-
LOC_Os12g37590|13112.t03455	858	1011	0.9515	135.218	prefoldin, putative, expressed	GO:0005829//cytosol	-	-
LOC_Os12g41620|13112.t03849	858	2992	0.9111	45.6902	WD domain, G-beta repeat domain containing protein, expressed	-	GO:0000166//nucleotide binding	-
LOC_Os09g31090|13109.t02753	857	3718	0.915	36.7256	HECT-domain domain containing protein, expressed	-	GO:0003824//catalytic activity	-
LOC_Os10g08930|13110.t00707	856	814	0.8415	167.551	S10/S20 domain containing ribosomal protein, putative, expressed	-	GO:0005198//structural molecule activity	-
LOC_Os04g35300|13104.t03182	856	717	0.9805	190.218	SLL1 protein, putative, expressed	-	-	-
LOC_Os02g48990|13102.t04523	856	2823	0.9518	48.3126	phosphatidylinositol transfer, putative, expressed	-	GO:0005215//transporter activity	-
LOC_Os03g27840|13103.t02484	855	1999	0.9525	68.1476	splicing factor, arginine/serine-rich 16, putative, expressed	-	-	-
LOC_Os03g19480|13103.t01738	855	3337	0.8834	40.8232	SET domain containing protein, expressed	-	GO:0003677//DNA binding	-
LOC_Os01g41630|13101.t03604	855	2303	0.9553	59.152	serine/threonine protein phosphatase 2A 55 kDa regulatory subunit B, putative, expressed	-	GO:0000166//nucleotide binding	-
LOC_Os01g10490|13101.t00922	855	1216	0.9449	112.029	keratin, type I cytoskeletal 9, putative, expressed	-	-	-
LOC_Os06g33520|13106.t03030	854	3462	0.8276	39.3032	DEAD/DEAH box helicase, putative, expressed	-	GO:0000166//nucleotide binding	-
LOC_Os01g68104|13101.t06091	854	1269	0.9701	107.224	ZOS1-21 - C2H2 zinc finger protein, expressed	-	-	-
LOC_Os01g42710|13101.t03707	854	4918	0.8896	27.6673	retrotransposon protein, putative, unclassified, expressed	-	-	-
LOC_Os08g28680|13108.t02630	853	1266	0.8918	107.353	ubiquitin-conjugating enzyme, putative, expressed	-	GO:0003824//catalytic activity	-
LOC_Os01g40070|13101.t03454	853	2290	0.8493	59.3487	expressed protein	-	-	-
LOC_Os01g09800|13101.t00856	852	2330	0.7442	58.2614	BTBA1 - Bric-a-Brac,Tramtrack, Broad Complex BTB domain with Ankyrin repeat region, expressed	-	GO:0005515//protein binding	-
LOC_Os06g36990|13106.t03373	852	3669	0.9875	36.9989	phospholipid-transporting ATPase 4, putative, expressed	-	GO:0005215//transporter activity	-
LOC_Os07g41140|13107.t03756	852	3847	0.9077	35.287	receptor-like protein kinase precursor, putative, expressed	-	GO:0000166//nucleotide binding	-
LOC_Os03g20530|13103.t01836	852	3175	0.9512	42.7556	DUF630/DUF632 domains containing protein, putative, expressed	-	-	-
LOC_Os04g18010|13104.t01536	851	4800	0.6819	28.2479	cleavage and polyadenylation specificity factor subunit 1, putative, expressed	-	-	-
LOC_Os03g04169|13103.t00303	851	1842	0.9093	73.6101	ATP phosphoribosyltransferase, putative, expressed	-	-	GO:0006519//cellular amino acid and derivative metabolic process
LOC_Os02g50830|13102.t04710	851	1572	0.7646	86.2531	expressed protein	-	-	-
LOC_Os02g47170|13102.t04337	851	3591	0.8243	37.7582	expressed protein	-	-	-
LOC_Os06g23160|13106.t02128	850	1872	0.9557	72.3453	bacterial transferase hexapeptide domain containing protein, expressed	-	-	GO:0006412//translation
LOC_Os05g39990|13105.t03572	850	1357	0.9749	99.8014	expansin precursor, putative, expressed	-	GO:0003674//molecular_function	-
LOC_Os01g03490|13101.t00241	850	2429	0.8032	55.7557	heavy-metal-associated domain-containing protein, putative, expressed	-	GO:0005488//binding	-
LOC_Os02g54470|13102.t05073	849	806	0.4119	167.83	60S ribosomal protein L35a-3, putative, expressed	-	GO:0005198//structural molecule activity	-
LOC_Os01g68950|13101.t06170	848	303	0.9967	445.914	ubiquitin family domain containing protein, expressed	GO:0005634//nucleus	-	-
LOC_Os07g35370|13107.t03201	848	2487	0.9337	54.3272	TKL_IRAK_DUF26-lc.15 - DUF26 kinases have homology to DUF26 containing loci, expressed	-	GO:0000166//nucleotide binding	-
LOC_Os10g35280|13110.t02817	848	2666	0.9404	50.6796	nucleolar complex protein 2, putative, expressed	-	-	-
LOC_Os03g26860|13103.t02393	848	1657	0.6687	81.54	ribosomal protein, putative, expressed	-	-	-
LOC_Os10g34660|13110.t02756	848	1582	0.9595	85.4057	expressed protein	-	-	-
LOC_Os05g13950|13105.t01192	848	2030	0.1606	66.5575	eukaryotic translation initiation factor 3 subunit E-interacting protein, putative, expressed	-	-	-
LOC_Os02g24354|13102.t02141	847	1838	0.9233	73.4236	pyridoxal-dependent decarboxylase protein, putative, expressed	-	GO:0003824//catalytic activity	-
LOC_Os05g08730|13105.t00760	847	1393	0.9634	96.879	early fruit mRNA, putative, expressed	GO:0005739//mitochondrion	-	-
LOC_Os06g08490|13106.t00728	847	1498	0.974	90.0884	X0001, putative, expressed	-	-	-
LOC_Os07g44940|13107.t04122	847	1209	0.8792	111.623	ATP12 ATPase, putative, expressed	-	-	-
LOC_Os09g33970|13109.t02978	847	2432	0.9449	55.4903	expressed protein	-	-	-
LOC_Os04g34170|13104.t03072	845	1799	0.1562	74.8381	retrotransposon protein, putative, unclassified, expressed	-	-	-
LOC_Os07g48010|13107.t04431	844	1257	0.9833	106.981	peroxidase precursor, putative, expressed	-	GO:0003824//catalytic activity	-
LOC_Os10g39300|13110.t03167	843	1467	0.4588	91.5577	aspartic proteinase nepenthesin, putative, expressed	-	GO:0003677//DNA binding	-
LOC_Os01g71770|13101.t06398	843	1784	0.968	75.2888	RNA recognition motif containing protein, putative, expressed	-	GO:0003723//RNA binding	-
LOC_Os03g22810|13103.t02059	843	1175	0.7106	114.311	copper/zinc superoxide dismutase, putative, expressed	-	GO:0003824//catalytic activity	-
LOC_Os08g44850|13108.t04218	842	1973	0.6645	67.9959	C2 domain containing protein, putative, expressed	-	-	-
LOC_Os03g25720|13103.t02298	842	1848	0.8907	72.5951	GA20734-PA, putative, expressed	-	-	-
LOC_Os08g33920|13108.t03142	842	757	0.93	177.22	60S ribosomal protein L34, putative, expressed	-	GO:0005198//structural molecule activity	-
LOC_Os02g39820|13102.t03643	842	2708	0.945	49.5406	PPR repeat domain containing protein, putative, expressed	-	GO:0003674//molecular_function	-
LOC_Os02g09140|13102.t00775	841	965	0.944	138.856	bfr-2, putative, expressed	-	-	-
LOC_Os12g41500|13112.t03837	841	2364	0.4996	56.6821	rhodanese-like domain containing protein, putative, expressed	GO:0005739//mitochondrion	-	-
LOC_Os03g58150|13103.t05083	841	1183	0.9222	113.268	transmembrane BAX inhibitor motif-containing protein, putative, expressed	-	GO:0003674//molecular_function	-
LOC_Os09g23650|13109.t02056	841	2886	0.3267	46.4298	FAM10 family protein, putative, expressed	-	-	-
LOC_Os10g39670|13110.t03204	841	2132	0.8143	62.8501	protein kinase family protein, putative, expressed	-	GO:0000166//nucleotide binding	-
LOC_Os02g06592|13102.t00566	841	2293	0.9808	58.4372	SNF2 family N-terminal domain containing protein, expressed	-	GO:0000166//nucleotide binding	-
LOC_Os06g21600|13106.t01976	840	2263	0.9576	59.1415	selenoprotein O, putative, expressed	-	-	-
LOC_Os03g55389|13103.t04808	840	1476	0.9722	90.6756	casein kinase II subunit alpha-1, putative, expressed	-	GO:0004871//signal transducer activity	-
LOC_Os05g41480|13105.t03720	840	1639	0.2721	81.6578	domain of unknown function, DUF250 domain containing protein, expressed	-	GO:0005215//transporter activity	-
LOC_Os03g15120|13103.t01317	839	2075	0.8424	64.4231	imidazole glycerol phosphate synthase hisHF, chloroplast precursor, putative, expressed	-	-	-
LOC_Os02g53520|13102.t04978	839	3301	0.9131	40.4962	kinesin motor domain containing protein, putative, expressed	-	GO:0003774//motor activity	-
LOC_Os01g42830|13101.t03719	839	1363	0.9567	98.0762	adaptin ear-binding coat-associated protein 2, putative, expressed	-	-	-
LOC_Os04g33040|13104.t02960	839	1522	0.9809	87.8304	alpha-amylase precursor, putative, expressed	-	-	-
LOC_Os07g32412|13107.t02914	839	2335	0.9585	57.2496	transposon protein, putative, unclassified, expressed	-	-	-
LOC_Os03g49180|13103.t04281	839	1406	0.8962	95.0767	alkaline phytoceramidase, putative, expressed	-	GO:0003824//catalytic activity	-
LOC_Os06g44750|13106.t04144	838	1951	0.8355	68.4359	AP2 domain containing protein, expressed	-	-	GO:0000003//reproduction
LOC_Os06g44380|13106.t04108	837	4089	0.8831	32.6141	ubiquitin carboxyl-terminal hydrolase family protein, expressed	GO:0005622//intracellular	-	-
LOC_Os11g20790|13111.t01844	837	1153	0.9376	115.663	adenylate kinase, putative, expressed	GO:0005634//nucleus	-	-
LOC_Os03g38740|13103.t03333	837	5009	0.5616	26.6239	Dicer, putative, expressed	-	GO:0003723//RNA binding	-
LOC_Os03g10190|13103.t00837	836	1845	0.9772	72.195	seryl-tRNA synthetase, putative, expressed	-	GO:0003824//catalytic activity	-
LOC_Os01g65650|13101.t05852	836	4110	0.6399	32.4087	receptor-like protein kinase HAIKU2 precursor, putative, expressed	-	GO:0000166//nucleotide binding	-
LOC_Os04g55150|13104.t04993	835	3348	0.4164	39.7373	UBA/TS-N domain containing protein, expressed	-	-	-
LOC_Os10g41360|13110.t03369	835	2299	0.9696	57.8689	ARABIDILLO-1, putative, expressed	-	GO:0003824//catalytic activity	-
LOC_Os01g68750|13101.t06151	834	3582	0.9682	37.0969	adaptin, putative, expressed	-	GO:0005515//protein binding	-
LOC_Os11g32470|13111.t02839	834	3824	0.8721	34.7493	NEF1, putative, expressed	-	-	-
LOC_Os02g33140|13102.t02973	832	980	0.9031	135.268	ribosomal protein, putative, expressed	-	GO:0005198//structural molecule activity	-
LOC_Os07g12200|13107.t01093	832	597	0.804	222.048	ADP-ribosylation factor, putative, expressed	-	GO:0000166//nucleotide binding	-
LOC_Os09g22540|13109.t01993	832	1290	0.9233	102.762	transcription factor jumonji, putative, expressed	-	GO:0003700//sequence-specific DNA binding transcription factor activity	-
LOC_Os03g21250|13103.t01906	832	2824	0.9366	46.9414	glycosyl transferase, family 8, putative, expressed	-	-	-
LOC_Os01g33040|13101.t02800	831	3824	0.8708	34.6243	kinesin motor domain containing protein, expressed	-	GO:0003774//motor activity	-
LOC_Os11g43900|13111.t03916	831	1169	0.1257	113.262	translationally-controlled tumor protein, putative, expressed	GO:0005737//cytoplasm	-	-
LOC_Os04g27060|13104.t02396	831	1431	0.9755	92.525	oxidoreductase, aldo/keto reductase family protein, putative, expressed	-	GO:0003824//catalytic activity	-
LOC_Os02g06500|13102.t00555	829	4540	0.8621	29.0935	DSHCT domain containing protein, expressed	-	GO:0000166//nucleotide binding	-
LOC_Os05g51140|13105.t04597	827	1679	0.4723	78.4788	expressed protein	-	-	-
LOC_Os10g42420|13110.t03463	827	1756	0.9607	75.0375	GTPase-activating protein, putative, expressed	-	GO:0003677//DNA binding	-
LOC_Os03g06070|13103.t00488	827	2246	0.3945	58.6669	la domain containing protein, putative, expressed	-	-	-
LOC_Os10g40050|13110.t03246	826	4003	0.8998	32.877	tetratricopeptide repeat domain containing protein, expressed	-	-	-
LOC_Os04g51710|13104.t04648	826	2261	0.9443	58.2072	expressed protein	-	-	GO:0009056//catabolic process
LOC_Os04g50990|13104.t04574	826	899	0.8954	146.392	L11 domain containing ribosomal protein, putative, expressed	-	GO:0005198//structural molecule activity	-
LOC_Os08g42440|13108.t03984	824	2076	0.8473	63.2408	CCT/B-box zinc finger protein, putative, expressed	-	GO:0003700//sequence-specific DNA binding transcription factor activity	-
LOC_Os04g59520|13104.t05422	824	4001	0.9428	32.8138	anthranilate phosphoribosyltransferase, putative, expressed	GO:0005783//endoplasmic reticulum	-	-
LOC_Os05g01550|13105.t00058	824	1660	0.9151	79.0891	ZOS5-01 - C2H2 zinc finger protein, expressed	-	GO:0003676//nucleic acid binding	-
LOC_Os05g06990|13105.t00592	823	2775	0.96	47.2535	TKL_IRAK_CrRLK1L-1.10 - The CrRLK1L-1 subfamily has homology to the CrRLK1L homolog, expressed	-	GO:0000166//nucleotide binding	-
LOC_Os04g33300|13104.t02986	822	1675	0.9475	78.1906	amino acid kinase, putative, expressed	GO:0005737//cytoplasm	-	-
LOC_Os01g15350|13101.t01381	822	2323	0.8842	56.3794	zinc finger C-x8-C-x5-C-x3-H type family protein, expressed	-	GO:0003676//nucleic acid binding	-
LOC_Os07g22350|13107.t01940	822	2219	0.9103	59.0217	glucose-6-phosphate 1-dehydrogenase, chloroplast precursor, putative, expressed	-	GO:0003824//catalytic activity	-
LOC_Os01g09010|13101.t00777	821	1873	0.842	69.8398	transferase family protein, putative, expressed	-	GO:0016740//transferase activity	-
LOC_Os02g46090|13102.t04230	821	2340	0.8752	55.9017	CAMK_CAMK_like.15 - CAMK includes calcium/calmodulin depedent protein kinases, expressed	-	GO:0005488//binding	-
LOC_Os05g02130|13105.t00113	821	2786	0.8004	46.9526	ankyrin repeat domain-containing protein 28, putative, expressed	-	GO:0003824//catalytic activity	-
LOC_Os08g33420|13108.t03092	821	2670	0.8562	48.9925	agenet domain containing protein, expressed	-	GO:0003674//molecular_function	-
LOC_Os05g02650|13105.t00166	820	3096	0.9037	42.1998	expressed protein	-	-	-
LOC_Os06g30020|13106.t02688	820	2542	0.9524	51.3968	PSP domain containing protein, expressed	-	GO:0003676//nucleic acid binding	-
LOC_Os01g15110|13101.t01358	820	1812	0.8008	72.103	syntaxin, putative, expressed	-	GO:0005515//protein binding	-
LOC_Os02g47580|13102.t04378	820	2151	0.9154	60.7395	expressed protein	-	-	-
LOC_Os03g50980|13103.t04439	820	3311	0.9414	39.4596	ATSIZ1/SIZ1, putative, expressed	-	GO:0003677//DNA binding	-
LOC_Os02g27470|13102.t02452	820	3050	0.8692	42.8363	importin-7, putative, expressed	-	GO:0005215//transporter activity	-
LOC_Os03g21270|13103.t01908	818	3961	0.4143	32.9038	expressed protein	-	-	GO:0006950//response to stress
LOC_Os12g05650|13112.t00455	817	1459	0.9849	89.2204	ACT domain containing protein, expressed	-	-	GO:0006950//response to stress
LOC_Os03g03180|13103.t00209	817	1319	0.9287	98.6904	uncharacterized Cys-rich domain containing protein, putative, expressed	GO:0016020//membrane	-	-
LOC_Os01g18080|13101.t01597	817	1950	0.5867	66.7552	retrotransposon protein, putative, unclassified, expressed	-	-	-
LOC_Os12g44340|13112.t04116	817	2365	0.9243	55.0413	ATMAP70 protein, putative, expressed	-	-	-
LOC_Os06g04290|13106.t00314	817	774	0.9406	168.182	S10/S20 domain containing ribosomal protein, putative, expressed	-	GO:0005198//structural molecule activity	-
LOC_Os02g16640|13102.t01472	817	1267	0.8792	102.741	proline-rich protein HaeIII subfamily 1 precursor, putative, expressed	-	-	-
LOC_Os06g42810|13106.t03952	816	1690	0.9036	76.9309	UBA and UBX domain-containing protein, putative, expressed	-	-	-
LOC_Os06g34040|13106.t03080	816	1596	0.9706	81.4619	DJ-1 family protein, putative, expressed	-	GO:0003824//catalytic activity	-
LOC_Os08g37600|13108.t03506	815	2182	0.8978	59.5114	citrate transporter, putative, expressed	-	-	-
LOC_Os06g12610|13106.t01135	815	2469	0.9708	52.5937	auxin efflux carrier component, putative, expressed	-	GO:0005215//transporter activity	-
LOC_Os02g54624|13102.t05088	815	2417	0.8589	53.7252	zinc finger family protein, putative, expressed	-	GO:0003824//catalytic activity	-
LOC_Os12g40190|13112.t03708	815	3083	0.9741	42.1193	G-protein alpha subunit, putative, expressed	-	GO:0004871//signal transducer activity	-
LOC_Os03g59390|13103.t05194	814	2318	0.9288	55.9511	CAMK_CAMK_like.24 - CAMK includes calcium/calmodulin depedent protein kinases, expressed	-	GO:0005488//binding	-
LOC_Os01g03510|13101.t00243	814	2301	0.9409	56.3644	WD domain, G-beta repeat domain containing protein, expressed	-	GO:0000166//nucleotide binding	-
LOC_Os01g09280|13101.t00805	813	1694	0.7344	76.4671	myb-related transcription activator, putative, expressed	-	GO:0003676//nucleic acid binding	-
LOC_Os01g16240|13101.t01470	813	810	0.9975	159.92	OsCam1-3 - Calmodulin, expressed	-	GO:0005488//binding	-
LOC_Os05g01360|13105.t00038	813	3386	0.9273	38.2561	expressed protein	-	-	-
LOC_Os01g27720|13101.t02400	812	1524	0.876	84.8923	E3 ubiquitin-protein ligase MGRN1, putative, expressed	-	GO:0005488//binding	-
LOC_Os05g05040|13105.t00398	812	657	0.8311	196.919	expressed protein	-	-	-
LOC_Os10g36060|13110.t02889	812	3719	0.8545	34.7878	protein transport protein-related, putative, expressed	GO:0009536//plastid	-	-
LOC_Os06g05060|13106.t00390	812	2849	0.9273	45.411	ELF3 protein, putative, expressed	-	-	-
LOC_Os01g63230|13101.t05620	812	2594	0.8867	49.8751	growth regulator related protein, putative, expressed	GO:0005634//nucleus	-	-
LOC_Os08g43090|13108.t04048	812	2121	0.9241	60.9976	bZIP family transcription factor, putative, expressed	-	GO:0003677//DNA binding	-
LOC_Os03g03900|13103.t00279	811	3847	0.8565	33.5889	NIN, putative, expressed	-	GO:0003700//sequence-specific DNA binding transcription factor activity	-
LOC_Os05g44100|13105.t03936	811	3503	0.9229	36.8874	trehalose synthase, putative, expressed	GO:0005739//mitochondrion	-	-
LOC_Os12g42310|13112.t03921	810	4179	0.8569	30.8823	serine/threonine-protein phosphatase BSL2, putative, expressed	-	GO:0003824//catalytic activity	-
LOC_Os12g17310|13112.t01582	810	2527	0.9177	51.0713	prefoldin, putative, expressed	-	-	-
LOC_Os08g24400|13108.t02215	810	1935	0.8961	66.6963	SWP, putative, expressed	-	-	-
LOC_Os08g31580|13108.t02909	810	1706	0.8939	75.649	ethylene-responsive transcription factor, putative, expressed	-	GO:0003677//DNA binding	-
LOC_Os04g16722|13104.t05503	810	4203	0.7414	30.706	uncharacterized protein ycf68, putative, expressed	-	-	-
LOC_Os01g15970|13101.t01441	810	919	0.988	140.432	expressed protein	-	-	-
LOC_Os07g41360|13107.t03778	810	1414	0.9484	91.2711	alpha-1,4-glucan-protein synthase, putative, expressed	-	-	-
LOC_Os06g29380|13106.t02628	810	4073	0.9794	31.686	phospholipid-transporting ATPase, putative, expressed	-	GO:0005215//transporter activity	-
LOC_Os02g57200|13102.t05345	810	3116	0.956	41.4176	expressed protein	-	-	-
LOC_Os04g48520|13104.t04363	809	2430	0.916	53.0444	ZOS4-12 - C2H2 zinc finger protein, expressed	-	-	-
LOC_Os07g38580|13107.t03509	809	2006	0.9511	64.2562	zinc finger family protein, putative, expressed	-	-	-
LOC_Os08g24310|13108.t02206	808	3277	0.9173	39.2855	receptor-like protein kinase precursor, putative, expressed	-	GO:0000166//nucleotide binding	-
LOC_Os10g32850|13110.t02584	808	1662	0.9928	77.4601	hypothetical protein	-	-	GO:0006950//response to stress
LOC_Os07g41694|13107.t03813	808	1878	0.9515	68.5509	acidic leucine-rich nuclear phosphoprotein 32-related protein 1, putative, expressed	-	GO:0005515//protein binding	-
LOC_Os11g14950|13111.t01335	808	1718	0.9022	74.9352	ACT domain containing protein, expressed	-	-	GO:0006519//cellular amino acid and derivative metabolic process
LOC_Os05g01270|13105.t00030	807	1160	0.9431	110.844	peptidyl-prolyl cis-trans isomerase, putative, expressed	-	GO:0003824//catalytic activity	-
LOC_Os01g67510|13101.t06032	807	1866	0.9314	68.9064	recA protein, putative, expressed	-	GO:0003677//DNA binding	-
LOC_Os04g31390|13104.t02802	807	3377	0.918	38.075	vacuolar protein sorting-associated protein 11, putative, expressed	-	GO:0005215//transporter activity	-
LOC_Os12g16720|13112.t01524	806	2172	0.8619	59.1252	cytochrome P450 71A1, putative, expressed	-	GO:0003824//catalytic activity	-
LOC_Os09g37040|13109.t03189	806	2494	0.8745	51.4916	DUF630/DUF632 domains containing protein, putative, expressed	-	-	-
LOC_Os09g32320|13109.t02850	806	1801	0.9478	71.3048	growth regulator related protein, putative, expressed	GO:0005618//cell wall	-	-
LOC_Os09g24540|13109.t02144	805	1018	0.9214	125.993	peptidyl-prolyl cis-trans isomerase, putative, expressed	-	GO:0003824//catalytic activity	-
LOC_Os03g02830|13103.t00181	805	1853	0.7582	69.2178	cell cycle control protein, putative, expressed	GO:0009536//plastid	-	-
LOC_Os07g38560|13107.t03507	805	1485	0.9104	86.3708	adenylyl-sulfate kinase, putative, expressed	-	GO:0000166//nucleotide binding	-
LOC_Os02g06910|13102.t00597	805	3929	0.8699	32.6446	auxin response factor 6, putative, expressed	-	GO:0003700//sequence-specific DNA binding transcription factor activity	-
LOC_Os02g02850|13102.t00187	803	1763	0.8571	72.5706	bifunctional protein folD, putative, expressed	-	GO:0003824//catalytic activity	-
LOC_Os02g47830|13102.t04404	803	1344	0.567	95.1949	expressed protein	-	-	-
LOC_Os03g54790|13103.t04749	803	2493	0.9318	51.3205	ABC transporter, ATP-binding protein, putative, expressed	-	GO:0005215//transporter activity	-
LOC_Os05g48750|13105.t04355	802	1291	0.9481	98.9796	3-deoxy-manno-octulosonate cytidylyltransferase, putative, expressed	GO:0005739//mitochondrion	-	-
LOC_Os01g12870|13101.t01148	802	1944	0.9352	65.7318	eukaryotic translation initiation factor 3 subunit E-interacting protein, putative, expressed	-	-	-
LOC_Os01g47800|13101.t04148	801	3627	0.9313	35.187	AAA-type ATPase family protein, putative, expressed	-	GO:0016787//hydrolase activity	-
LOC_Os07g27320|13107.t02420	801	3792	0.9496	33.6559	glycosyl hydrolase family 10 protein, putative, expressed	-	GO:0016787//hydrolase activity	-
LOC_Os04g52200|13104.t04697	801	3138	0.7804	40.6703	RNA recognition motif containing protein, putative, expressed	-	GO:0003723//RNA binding	-
LOC_Os01g04280|13101.t00314	801	1953	0.9585	65.3473	calmodulin binding protein, putative, expressed	-	GO:0005515//protein binding	-
LOC_Os08g03380|13108.t00240	800	1438	0.9228	88.6398	heat shock protein DnaJ, putative, expressed	-	-	-
LOC_Os01g48210|13101.t04188	800	2226	0.4964	57.2614	PAP/25A associated domain containing protein, putative, expressed	-	GO:0003676//nucleic acid binding	-
LOC_Os08g41830|13108.t03923	800	2080	0.8053	61.2808	sulfite oxidase, putative, expressed	-	GO:0003824//catalytic activity	-
LOC_Os03g04450|13103.t00328	799	2695	0.9651	47.2373	expressed protein	GO:0005886//plasma membrane	-	-
LOC_Os01g05560|13101.t00437	799	1553	0.9363	81.9734	expressed protein	-	-	-
LOC_Os09g32040|13109.t02821	799	2665	0.9141	47.7691	no apical meristem protein, putative, expressed	-	GO:0003700//sequence-specific DNA binding transcription factor activity	-
LOC_Os02g44690|13102.t04091	798	856	0.9918	148.534	HSPC171 protein, putative, expressed	-	-	-
LOC_Os12g04750|13112.t00364	798	2427	0.9905	52.3879	OsDegp14 - Putative Deg protease homologue, expressed	-	-	-
LOC_Os04g39160|13104.t03469	797	3931	0.8405	32.3037	RNA-dependent RNA polymerase, putative, expressed	-	GO:0003676//nucleic acid binding	-
LOC_Os05g05320|13105.t00426	797	1941	0.4395	65.423	PPR repeat domain containing protein, putative, expressed	GO:0005739//mitochondrion	-	-
LOC_Os06g09630|13106.t00842	797	1985	0.9239	63.9728	3-oxoacyl-synthase, putative, expressed	-	GO:0016740//transferase activity	-
LOC_Os05g31056|13105.t02729	796	2488	0.9891	50.9753	tetratricopeptide repeat containing protein, putative, expressed	-	-	GO:0009987//cellular process
LOC_Os01g62390|13101.t05538	795	1678	0.8957	75.4871	growth regulator related protein, putative, expressed	GO:0005634//nucleus	-	-
LOC_Os12g41190|13112.t03807	794	1376	0.9528	91.939	tetratricopeptide repeat domain containing protein, expressed	-	-	GO:0006950//response to stress
LOC_Os02g03470|13102.t00248	794	1425	0.8639	88.7775	tetratricopeptide repeat containing protein, putative, expressed	-	-	-
LOC_Os01g65410|13101.t05830	793	2408	0.8144	52.4704	serine hydroxymethyltransferase, mitochondrial precursor, putative, expressed	-	GO:0003723//RNA binding	-
LOC_Os01g55590|13101.t04893	793	2024	0.9501	62.4252	AMP-binding enzyme, putative, expressed	-	GO:0000166//nucleotide binding	-
LOC_Os07g12170|13107.t01090	793	915	0.6186	138.086	ADP-ribosylation factor, putative, expressed	-	GO:0000166//nucleotide binding	-
LOC_Os07g29610|13107.t02644	793	1596	0.7563	79.1658	PQ loop repeat domain containing protein, expressed	GO:0016020//membrane	-	-
LOC_Os07g09340|13107.t00812	793	3434	0.9243	36.7934	plasma membrane ATPase, putative, expressed	-	GO:0005215//transporter activity	-
LOC_Os05g48320|13105.t04311	793	682	0.2155	185.262	60S ribosomal protein L37a, putative, expressed	-	GO:0005198//structural molecule activity	-
LOC_Os04g24140|13104.t02114	792	1268	0.9858	99.5184	ribose-5-phosphate isomerase A, putative, expressed	GO:0005737//cytoplasm	-	-
LOC_Os07g08790|13107.t00756	792	1679	0.8511	75.1574	targeting protein for Xklp2, putative, expressed	-	-	-
LOC_Os03g54780|13103.t04748	791	3009	0.9561	41.8843	STE_PAK_Ste20_KHSh_GCKh_HPKh.1 - STE kinases include homologs to sterile 7, sterile 11 and sterile 20 from yeast, expressed	-	GO:0003677//DNA binding	-
LOC_Os06g43670|13106.t04033	791	6678	0.9494	18.8724	Leucine Rich Repeat family protein, expressed	-	GO:0005515//protein binding	-
LOC_Os03g38520|13103.t03311	791	675	0.9333	186.711	expressed protein	-	-	-
LOC_Os05g30530|13105.t02676	790	1166	0.9262	107.951	40S ribosomal protein S4, putative, expressed	-	GO:0005198//structural molecule activity	-
LOC_Os02g39300|13102.t03591	789	1654	0.9371	76.0044	RNA-binding protein Luc7-like, putative, expressed	-	-	-
LOC_Os04g57870|13104.t05263	789	4123	0.8634	30.4903	expressed protein	-	-	-
LOC_Os01g65440|13101.t05832	789	1083	0.831	116.077	universal stress protein domain containing protein, putative, expressed	-	-	GO:0006950//response to stress
LOC_Os12g18860|13112.t01735	789	1624	0.9433	77.4085	OsPOP23 - Putative Prolyl Oligopeptidase homologue, expressed	-	-	-
LOC_Os04g51780|13104.t04655	789	1339	0.9462	93.8845	expressed protein	-	-	-
LOC_Os04g56720|13104.t05148	788	2215	0.9233	56.6826	RCC2, putative, expressed	-	GO:0003682//chromatin binding	-
LOC_Os03g52470|13103.t04578	788	2986	0.9879	42.0469	WD domain, G-beta repeat domain containing protein, expressed	-	GO:0000166//nucleotide binding	-
LOC_Os04g44870|13104.t04010	787	1002	0.9082	125.142	C2 domain containing protein, putative, expressed	-	-	GO:0006950//response to stress
LOC_Os04g37700|13104.t03325	787	1005	0.9313	124.769	expressed protein	-	-	-
LOC_Os01g61380|13101.t05441	786	1762	0.962	71.0746	lactate/malate dehydrogenase, putative, expressed	-	GO:0003824//catalytic activity	-
LOC_Os11g14380|13111.t01279	786	3038	0.7854	41.2223	resistance protein LR10, putative, expressed	-	GO:0005515//protein binding	-
LOC_Os09g34300|13109.t03012	786	2003	0.9191	62.5229	Inositol 1, 3, 4-trisphosphate 5/6-kinase, putative, expressed	-	GO:0003824//catalytic activity	-
LOC_Os04g51700|13104.t04647	785	3820	0.916	32.7419	DNA ligase I, ATP-dependent family protein, expressed	-	GO:0000166//nucleotide binding	-
LOC_Os01g55410|13101.t04876	785	2716	0.9562	46.0508	expressed protein	-	-	-
LOC_Os03g01110|13103.t00011	785	5184	0.9485	24.1269	RNA methyltransferase, TrmH family protein, putative, expressed	-	GO:0003723//RNA binding	-
LOC_Os03g48260|13103.t04197	785	1711	0.9322	73.1	expressed protein	-	-	-
LOC_Os12g43640|13112.t04048	784	3524	0.9376	35.4468	receptor-like protein kinase HAIKU2 precursor, putative, expressed	-	GO:0000166//nucleotide binding	-
LOC_Os03g04460|13103.t00329	784	1608	0.8588	77.6833	outer mitochondrial membrane porin, putative, expressed	-	GO:0005215//transporter activity	-
LOC_Os03g32270|13103.t02844	784	1319	0.8817	94.7041	hydrolase, alpha/beta fold family domain containing protein, expressed	-	GO:0003824//catalytic activity	-
LOC_Os09g07920|13109.t00591	783	600	0.9833	207.926	NOI protein, nitrate-induced, putative, expressed	-	GO:0005515//protein binding	-
LOC_Os03g08450|13103.t00719	783	1101	0.9737	113.311	eukaryotic translation initiation factor 3 subunit K, putative, expressed	-	-	-
LOC_Os02g48810|13102.t04506	783	2505	0.9733	49.8025	PHD-finger family protein, expressed	-	GO:0003677//DNA binding	-
LOC_Os09g38620|13109.t03344	783	2678	0.8663	46.5853	NADPH reductase, putative, expressed	-	GO:0003723//RNA binding	-
LOC_Os04g51150|13104.t04590	782	1519	0.9566	82.025	transposon protein, putative, unclassified, expressed	-	-	-
LOC_Os06g11190|13106.t00994	782	2660	0.885	46.8406	OsPOP13 - Putative Prolyl Oligopeptidase homologue, expressed	-	-	-
LOC_Os02g01510|13102.t00054	782	1617	0.9481	77.0538	lactate/malate dehydrogenase, putative, expressed	-	GO:0003824//catalytic activity	-
LOC_Os04g35240|13104.t03176	781	1587	0.9584	78.41	CAMK_CAMK_like.25 - CAMK includes calcium/calmodulin depedent protein kinases, expressed	-	GO:0000166//nucleotide binding	-
LOC_Os07g29224|13107.t02607	781	3066	0.9152	40.586	expressed protein	-	-	-
LOC_Os06g49980|13106.t04667	781	1116	0.7787	111.502	expressed protein	-	-	-
LOC_Os01g43420|13101.t03778	780	1774	0.8726	70.0549	expressed protein	-	-	-
[truncated: 23,645 more rows]

## Sheet: 9311-2(+Nitrite)
GeneID	Uniq_reads_num(5873986)	Length	Coverage	RPKM	Description	GO Component	GO Function	GO Process
LOC_Os09g00999|13109.t00002	75085	2585	0.9985	4944.93	conserved hypothetical protein	-	-	-
LOC_Os09g01000|13109.t00003	36409	2927	0.9997	2117.64	expressed protein	-	-	-
LOC_Os01g67860|13101.t06067	35110	1577	0.9556	3790.24	fructose-bisphospate aldolase isozyme, putative, expressed	-	GO:0003824//catalytic activity	-
LOC_Os01g46380|13101.t04006	31920	2263	0.9408	2401.29	ketol-acid reductoisomerase, chloroplast precursor, putative, expressed	-	-	-
LOC_Os08g04240|13108.t00327	23679	1382	0.992	2916.91	cysteine-rich repeat secretory protein 55 precursor, putative, expressed	-	GO:0000166//nucleotide binding	-
LOC_Os02g32030|13102.t02867	21286	3259	0.9116	1111.93	elongation factor, putative, expressed	-	GO:0000166//nucleotide binding	-
LOC_Os02g41630|13102.t03775	20458	2614	0.9507	1332.37	phenylalanine ammonia-lyase, putative, expressed	-	GO:0003824//catalytic activity	-
LOC_Os08g04250|13108.t00328	17415	1430	0.9622	2073.26	cysteine-rich repeat secretory protein 55 precursor, putative, expressed	-	GO:0000166//nucleotide binding	-
LOC_Os03g44620|13103.t03853	16947	1939	0.5962	1487.93	chaperone protein dnaJ, putative, expressed	GO:0005739//mitochondrion	-	-
LOC_Os11g14220|13111.t01263	14577	1795	0.9799	1382.52	tubulin/FtsZ domain containing protein, putative, expressed	-	GO:0005198//structural molecule activity	-
LOC_Os09g02700|13109.t00174	13904	2523	0.9524	938.187	polyadenylate-binding protein, putative, expressed	-	GO:0003723//RNA binding	-
LOC_Os05g34070|13105.t03029	12812	1539	0.9643	1417.25	DIP1, putative, expressed	-	-	-
LOC_Os09g30412|13109.t02721	11935	2613	0.5419	777.589	heat shock protein, putative, expressed	-	GO:0000166//nucleotide binding	-
LOC_Os08g25720|13108.t02344	10990	2585	0.9741	723.776	pyrophosphate--fructose 6-phosphate 1-phosphotransferase subunit alpha, putative, expressed	GO:0005575//cellular_component	-	-
LOC_Os01g15270|13101.t01373	10988	898	0.9399	2083.1	expressed protein	-	-	-
LOC_Os03g46770|13103.t04049	9993	991	0.9203	1716.68	RNA recognition motif containing protein, expressed	-	GO:0003676//nucleic acid binding	-
LOC_Os05g33380|13105.t02959	9915	1442	0.9965	1170.56	fructose-bisphospate aldolase isozyme, putative, expressed	-	GO:0003824//catalytic activity	-
LOC_Os05g07050|13105.t00598	8718	7498	0.9555	197.942	pre-mRNA-processing-splicing factor 8, putative, expressed	-	-	-
LOC_Os03g08060|13103.t00679	8561	1350	0.4978	1079.59	elongation factor Tu, putative, expressed	-	GO:0005515//protein binding	-
LOC_Os10g32550|13110.t02555	8539	2229	0.969	652.175	T-complex protein, putative, expressed	GO:0005737//cytoplasm	-	-
LOC_Os04g28180|13104.t02497	8440	1054	0.9829	1363.23	ribosomal protein, putative, expressed	-	GO:0005198//structural molecule activity	-
LOC_Os05g41510|13105.t03723	8371	6761	0.7252	210.782	SH2 motif, putative, expressed	-	-	-
LOC_Os03g29240|13103.t02574	7934	2093	0.9728	645.342	PDI, putative, expressed	-	-	-
LOC_Os01g46610|13101.t04027	7864	1825	0.9458	733.58	dehydrogenase, putative, expressed	-	GO:0003824//catalytic activity	-
LOC_Os07g37650|13107.t03417	7445	2202	0.9896	575.592	GTPase-activating protein, putative, expressed	-	GO:0003677//DNA binding	-
LOC_Os02g01560|13102.t00059	7215	1307	0.9243	939.784	40S ribosomal protein S4, putative, expressed	-	GO:0005198//structural molecule activity	-
LOC_Os03g37970|13103.t03263	6961	1150	0.9513	1030.48	ribosomal protein L13, putative, expressed	-	GO:0005198//structural molecule activity	-
LOC_Os01g62260|13101.t05526	6818	1185	0.9992	979.503	thaumatin, putative, expressed	-	GO:0004872//receptor activity	-
LOC_Os06g14412|13106.t01315	6799	8662	0.9976	133.627	expressed protein	-	-	-
LOC_Os05g28190|13105.t02496	6724	2148	0.9674	532.918	ranBP1 domain containing protein, expressed	-	-	-
LOC_Os08g03640|13108.t00266	6599	1252	0.988	897.307	60S acidic ribosomal protein P0, putative, expressed	-	GO:0005198//structural molecule activity	-
LOC_Os03g40270|13103.t03474	6592	1557	0.9917	720.768	alpha-1,4-glucan-protein synthase, putative, expressed	-	-	-
LOC_Os06g50300|13106.t04699	6489	2857	0.9646	386.665	heat shock protein, putative, expressed	-	GO:0000166//nucleotide binding	-
LOC_Os04g58110|13104.t05285	6377	2483	0.9126	437.227	pyruvate kinase, putative, expressed	GO:0005739//mitochondrion	-	-
LOC_Os02g36710|13102.t03323	6293	1479	0.8993	724.364	SET, putative, expressed	-	GO:0003677//DNA binding	-
LOC_Os02g53420|13102.t04969	6185	2552	0.9596	412.597	DnaK family protein, putative, expressed	GO:0005739//mitochondrion	-	-
LOC_Os02g02890|13102.t00191	6162	1078	0.9212	973.128	peptidyl-prolyl cis-trans isomerase, putative, expressed	-	GO:0003824//catalytic activity	-
LOC_Os07g46370|13107.t04264	6133	4027	0.9759	259.274	WD domain, G-beta repeat domain containing protein, expressed	-	GO:0000166//nucleotide binding	-
LOC_Os12g36880|13112.t03383	6129	986	0.9432	1058.23	pathogenesis-related Bet v I family protein, putative, expressed	-	-	-
LOC_Os06g09570|13106.t00837	6060	2570	0.9611	401.427	nucleolar GTP-binding protein 1, putative, expressed	-	GO:0000166//nucleotide binding	-
LOC_Os08g04210|13108.t00324	6055	1354	0.9653	761.312	cysteine-rich repeat secretory protein 55 precursor, putative, expressed	-	GO:0000166//nucleotide binding	-
LOC_Os05g08370|13105.t00724	5936	4069	0.9014	248.355	CESA1 - cellulose synthase, expressed	GO:0005783//endoplasmic reticulum	-	-
LOC_Os01g14950|13101.t01343	5935	2193	0.9658	460.733	importin subunit alpha, putative, expressed	-	GO:0005215//transporter activity	-
LOC_Os11g06750|13111.t00577	5934	1607	0.9471	628.635	ribosomal protein L3, putative, expressed	-	GO:0005198//structural molecule activity	-
LOC_Os03g22730|13103.t02051	5907	1707	0.9766	589.116	nucleolar protein NOP5-1, putative	-	GO:0003677//DNA binding	-
LOC_Os02g17390|13102.t01544	5838	2871	0.9687	346.177	3-hydroxyacyl-CoA dehydrogenase, putative, expressed	-	GO:0003824//catalytic activity	-
LOC_Os05g43060|13105.t03834	5755	5324	0.987	184.024	retrotransposon, putative, centromere-specific, expressed	-	-	-
LOC_Os02g01740|13102.t00076	5710	6904	0.9884	140.8	U5 small nuclear ribonucleoprotein 200 kDa helicase, putative, expressed	-	GO:0000166//nucleotide binding	-
LOC_Os01g25610|13101.t02255	5670	1242	0.9557	777.192	40S ribosomal protein S4, putative, expressed	-	GO:0005198//structural molecule activity	-
LOC_Os03g22740|13103.t02052	5620	1707	0.9754	560.493	nucleolar protein NOP5-1, putative	-	GO:0003677//DNA binding	-
LOC_Os08g05940|13108.t00491	5619	2467	0.9899	387.755	retrotransposon protein, putative, unclassified, expressed	-	-	-
LOC_Os03g08050|13103.t00678	5581	1344	0.4412	706.936	elongation factor Tu, putative, expressed	-	GO:0005515//protein binding	-
LOC_Os03g58070|13103.t05075	5552	2432	0.8676	388.645	frigida, putative, expressed	-	-	-
LOC_Os07g42950|13107.t03932	5530	1266	0.921	743.633	40S ribosomal protein S6, putative, expressed	-	GO:0005198//structural molecule activity	-
LOC_Os12g38150|13112.t03506	5529	1203	0.946	782.435	osmotin, putative, expressed	-	GO:0004872//receptor activity	-
LOC_Os01g70170|13101.t06241	5405	1755	0.9476	524.307	transaldolase, putative, expressed	GO:0005739//mitochondrion	-	-
LOC_Os08g09200|13108.t00811	5374	3602	0.9908	253.993	aconitate hydratase protein, putative, expressed	-	GO:0003824//catalytic activity	-
LOC_Os11g02080|13111.t00104	5367	1139	0.7076	802.186	expressed protein	-	-	-
LOC_Os12g42876|13112.t03977	5351	2301	0.9096	395.9	5-methyltetrahydropteroyltriglutamate--homocysteine methyltransferase, putative, expressed	-	-	GO:0006519//cellular amino acid and derivative metabolic process
LOC_Os06g07080|13106.t00591	5270	3710	0.9437	241.826	pre-mRNA-processing-splicing factor 8, putative, expressed	-	-	-
LOC_Os09g08430|13109.t00639	5269	950	0.8968	944.217	ribosomal protein L22, putative, expressed	-	GO:0005198//structural molecule activity	-
LOC_Os05g50480|13105.t04530	5264	3123	0.9494	286.953	protein of unknown function DUF1296 domain containing protein, expressed	-	-	-
LOC_Os08g09350|13108.t00826	5254	2105	0.9891	424.918	gar2, putative, expressed	-	GO:0003723//RNA binding	-
LOC_Os05g51830|13105.t04666	5212	1448	0.9365	612.778	ZOS5-12 - C2H2 zinc finger protein, expressed	-	-	-
LOC_Os03g05730|13103.t00453	5188	2915	0.9482	302.99	cell division control protein 48 homolog E, putative, expressed	-	GO:0000166//nucleotide binding	-
LOC_Os06g08480|13106.t00727	5130	4808	0.97	181.644	CHD3-type chromatin-remodeling factor PICKLE, putative, expressed	-	GO:0000166//nucleotide binding	-
LOC_Os11g34350|13111.t02984	5122	2567	0.9439	339.688	ATP-binding cassette sub-family E member 1, putative, expressed	-	GO:0005215//transporter activity	-
LOC_Os03g49210|13103.t04284	5079	2288	0.9528	377.911	BRCA1 C Terminus domain containing protein, expressed	-	GO:0005515//protein binding	-
LOC_Os01g01960|13101.t00094	5077	4570	0.9952	189.129	transcriptional repressor, putative, expressed	GO:0005634//nucleus	-	-
LOC_Os12g36830|13112.t03378	4968	898	0.9677	941.83	pathogenesis-related Bet v I family protein, putative, expressed	-	-	-
LOC_Os01g71090|13101.t06332	4938	1791	0.8442	469.378	xylanase inhibitor, putative, expressed	GO:0005886//plasma membrane	-	-
LOC_Os02g37590|13102.t03411	4937	2860	0.9657	293.876	glycerophosphoryl diester phosphodiesterase family protein, putative, expressed	GO:0005886//plasma membrane	-	-
LOC_Os03g40010|13103.t03449	4931	2680	0.9739	313.233	DEK C terminal domain containing protein, expressed	GO:0005739//mitochondrion	-	-
LOC_Os03g03390|13103.t00229	4926	1679	0.9684	499.472	G-patch domain containing protein, expressed	-	GO:0003676//nucleic acid binding	-
LOC_Os01g21120|13101.t01839	4922	1010	0.9762	829.636	AP2 domain containing protein, expressed	-	GO:0003677//DNA binding	-
LOC_Os01g50160|13101.t04372	4902	4082	0.9971	204.441	MDR-like ABC transporter, putative, expressed	-	GO:0005215//transporter activity	-
LOC_Os09g07300|13109.t00527	4841	13113	0.961	62.8493	BIG, putative, expressed	-	-	-
LOC_Os10g20630|13110.t01552	4838	2410	0.9739	341.756	vacuolar-sorting receptor precursor, putative, expressed	GO:0005794//Golgi apparatus	-	-
LOC_Os06g43850|13106.t04051	4785	1155	0.9775	705.289	ATP synthase F1, delta subunit family protein, putative, expressed	-	-	-
LOC_Os04g52960|13104.t04773	4765	2535	0.983	320.002	nucleolin, putative, expressed	-	GO:0003723//RNA binding	-
LOC_Os06g43210|13106.t03989	4719	3951	0.9681	203.334	zinc finger, C3HC4 type domain containing protein, expressed	-	GO:0005488//binding	-
LOC_Os02g48010|13102.t04422	4695	4018	0.995	198.927	nuclear matrix constituent protein 1-like, putative, expressed	GO:0009536//plastid	-	-
LOC_Os08g40250|13108.t03767	4662	4625	0.9769	171.604	expressed protein	GO:0005783//endoplasmic reticulum	-	-
LOC_Os01g48960|13101.t04257	4650	7061	0.9854	112.112	glutamate synthase, chloroplast precursor, putative, expressed	-	-	-
LOC_Os01g17430|13101.t01581	4645	3419	0.981	231.288	coatomer subunit beta-1, putative, expressed	-	GO:0005515//protein binding	-
LOC_Os02g55890|13102.t05213	4638	2859	0.9839	276.175	inorganic H+ pyrophosphatase, putative, expressed	GO:0005739//mitochondrion	-	-
LOC_Os06g45710|13106.t04241	4634	1796	0.9588	439.255	phosphoglycerate kinase protein, putative, expressed	GO:0005737//cytoplasm	-	-
LOC_Os02g05330|13102.t00437	4623	1836	0.9613	428.665	DEAD-box ATP-dependent RNA helicase, putative, expressed	-	GO:0000166//nucleotide binding	-
LOC_Os02g49800|13102.t04606	4605	2215	0.9458	353.935	eukaryotic aspartyl protease domain containing protein, expressed	-	GO:0003677//DNA binding	-
LOC_Os01g74610|13101.t06675	4604	6128	0.9825	127.904	zinc finger, C3HC4 type domain containing protein, expressed	-	-	-
LOC_Os10g25130|13110.t01929	4601	2174	0.9765	360.296	aminotransferase, classes I and II, domain containing protein, expressed	-	GO:0003824//catalytic activity	-
LOC_Os05g22940|13105.t01977	4590	7687	0.9729	101.654	acetyl-CoA carboxylase, putative, expressed	-	GO:0003824//catalytic activity	-
LOC_Os03g12510|13103.t01064	4559	803	0.9215	966.543	non-symbiotic hemoglobin 2, putative, expressed	-	-	-
LOC_Os05g14170|13105.t01214	4555	3540	0.9545	219.055	expressed protein	-	GO:0003824//catalytic activity	-
LOC_Os02g18550|13102.t01660	4492	1233	0.8832	620.217	40S ribosomal protein S3a, putative, expressed	-	GO:0005198//structural molecule activity	-
LOC_Os11g10710|13111.t00969	4488	1959	0.9929	390.019	protein kinase domain containing protein, expressed	-	GO:0000166//nucleotide binding	-
LOC_Os12g41715|13112.t04179	4486	2765	0.9244	276.205	DEAD-box ATP-dependent RNA helicase, putative, expressed	-	GO:0000166//nucleotide binding	-
LOC_Os08g45010|13108.t04234	4471	2236	0.958	340.408	ABC transporter, ATP-binding protein, putative, expressed	-	GO:0005215//transporter activity	-
LOC_Os03g22880|13103.t02066	4459	1993	0.9734	380.888	nucleolar protein 5A, putative, expressed	-	GO:0003677//DNA binding	-
LOC_Os07g31450|13107.t02823	4457	6579	0.9866	115.332	CHR4/MI-2-LIKE, putative, expressed	-	GO:0000166//nucleotide binding	-
LOC_Os08g45080|13108.t04240	4441	4445	0.9944	170.089	expressed protein	-	-	-
LOC_Os03g10340|13103.t00854	4440	1914	0.4195	394.919	40S ribosomal protein S3a, putative, expressed	-	GO:0005198//structural molecule activity	-
LOC_Os02g02290|13102.t00133	4387	7021	0.9724	106.374	SNF2 family N-terminal domain containing protein, expressed	-	GO:0000166//nucleotide binding	-
LOC_Os07g37750|13107.t03427	4385	5490	0.9805	135.977	ATMIN7, putative, expressed	-	GO:0030234//enzyme regulator activity	-
LOC_Os09g07900|13109.t00589	4349	11781	0.957	62.8455	ubiquitin-protein ligase 1, putative, expressed	-	GO:0003824//catalytic activity	-
LOC_Os05g51500|13105.t04633	4337	4406	0.9437	167.576	eukaryotic translation initiation factor 5B, putative, expressed	-	-	GO:0006412//translation
LOC_Os05g06770|13105.t00572	4314	859	0.9115	854.976	40S ribosomal protein S27a, putative, expressed	-	GO:0005515//protein binding	-
LOC_Os12g38000|13112.t03493	4298	1130	0.931	647.523	60S ribosomal protein L8, putative, expressed	-	GO:0005198//structural molecule activity	-
LOC_Os12g12360|13112.t01106	4278	2303	0.4868	316.238	transposon protein, putative, Mutator sub-class, expressed	-	-	-
LOC_Os07g46750|13107.t04304	4276	1181	0.9238	616.389	elongation factor protein, putative, expressed	GO:0005737//cytoplasm	-	-
LOC_Os02g02410|13102.t00144	4251	2476	0.9822	292.286	DnaK family protein, putative, expressed	GO:0005739//mitochondrion	-	-
LOC_Os09g34910|13109.t03025	4238	2467	0.9424	292.455	DEAD-box ATP-dependent RNA helicase 7, putative, expressed	-	GO:0000166//nucleotide binding	-
LOC_Os05g39310|13105.t03505	4226	1818	0.8388	395.733	thiamine pyrophosphate enzyme, C-terminal TPP binding domain containing protein	-	GO:0003824//catalytic activity	-
LOC_Os10g41960|13110.t03422	4226	2628	0.9703	273.761	eukaryotic translation initiation factor 3 subunit B, putative, expressed	-	GO:0003676//nucleic acid binding	-
LOC_Os01g61814|13101.t05482	4190	879	0.9158	811.507	40S ribosomal protein S23, putative, expressed	-	GO:0005198//structural molecule activity	-
LOC_Os01g67126|13101.t05992	4131	906	0.7848	776.237	ribosomal L18p/L5e family protein, putative, expressed	-	GO:0005198//structural molecule activity	-
LOC_Os10g40720|13110.t03309	4117	1339	0.9768	523.441	expansin precursor, putative, expressed	-	GO:0003674//molecular_function	-
LOC_Os03g51140|13103.t04453	4097	4098	0.988	170.201	HEAT repeat family protein, putative, expressed	-	-	-
LOC_Os07g08330|13107.t00712	4087	1723	0.953	403.819	ribosomal protein L4, putative, expressed	-	GO:0005198//structural molecule activity	-
LOC_Os03g04920|13103.t00373	4080	5531	0.9684	125.581	multidrug resistance-associated protein, putative, expressed	-	GO:0005215//transporter activity	-
LOC_Os03g14250|13103.t01234	4077	4183	0.9716	165.928	plant protein of unknown function DUF869 domain containing protein, expressed	-	-	-
LOC_Os05g43280|13105.t03854	4062	4218	0.9758	163.946	MATH domain containing protein, expressed	-	GO:0016787//hydrolase activity	-
LOC_Os06g51270|13106.t04792	4060	5949	0.9556	116.185	1,3-beta-glucan synthase component domain containing protein, expressed	GO:0005886//plasma membrane	-	-
LOC_Os02g03860|13102.t00287	4052	1235	0.966	558.56	mitochondrial ATP synthase precursor, putative, expressed	GO:0005739//mitochondrion	-	-
LOC_Os05g49230|13105.t04403	3989	2757	0.9423	246.317	ribosomal RNA large subunit methyltransferase J, putative, expressed	-	GO:0016740//transferase activity	-
LOC_Os08g40260|13108.t03768	3984	4558	0.9566	148.803	OsSPL15 - SBP-box gene family member, expressed	-	GO:0003677//DNA binding	-
LOC_Os08g19850|13108.t01808	3983	2498	0.9668	271.447	threonyl-tRNA synthetase, mitochondrial precursor, putative, expressed	-	GO:0000166//nucleotide binding	-
LOC_Os12g24080|13112.t02137	3964	3572	0.9997	188.925	HECT-domain domain containing protein, expressed	-	GO:0003824//catalytic activity	-
LOC_Os11g31480|13111.t02738	3944	5421	0.9727	123.858	ATP binding protein, putative, expressed	-	-	-
LOC_Os03g06200|13103.t00499	3908	1820	0.9758	365.553	aminotransferase, putative, expressed	-	-	GO:0006519//cellular amino acid and derivative metabolic process
LOC_Os01g49190|13101.t04280	3868	2130	0.9897	309.153	ATP synthase, putative, expressed	-	GO:0000166//nucleotide binding	-
LOC_Os11g47580|13111.t04245	3856	1258	0.9952	521.823	glycosyl hydrolase, putative, expressed	-	GO:0016787//hydrolase activity	-
LOC_Os02g52250|13102.t04854	3829	2480	0.9738	262.846	SKIP/SNW domain containing protein, expressed	-	-	-
LOC_Os01g22490|13101.t01964	3824	895	0.9676	727.381	40S ribosomal protein S27a, putative, expressed	-	GO:0005515//protein binding	-
LOC_Os12g05110|13112.t00401	3818	2208	0.9592	294.377	pyruvate kinase, putative, expressed	GO:0005739//mitochondrion	-	-
LOC_Os04g51910|13104.t04671	3787	3056	0.9313	210.964	proteasome/cyclosome repeat containing protein, expressed	GO:0005622//intracellular	-	-
LOC_Os01g27040|13101.t02335	3782	3750	0.9875	171.695	chromatin-remodeling complex ATPase chain, putative, expressed	-	GO:0000166//nucleotide binding	-
LOC_Os08g06480|13108.t00543	3767	4506	0.9561	142.322	lissencephaly type-1-like homology motif, putative, expressed	-	GO:0000166//nucleotide binding	-
LOC_Os09g36090|13109.t03093	3758	5924	0.9625	107.996	plus-3 domain containing protein, expressed	-	GO:0003676//nucleic acid binding	-
LOC_Os10g31420|13110.t02465	3732	934	0.9925	680.24	retrotransposon protein, putative, unclassified, expressed	-	-	-
LOC_Os10g40730|13110.t03310	3730	1637	0.9255	387.907	expansin precursor, putative, expressed	-	GO:0003674//molecular_function	-
LOC_Os01g11240|13101.t00990	3710	1159	0.9724	544.951	DUF538 domain containing protein, putative, expressed	-	GO:0003674//molecular_function	-
LOC_Os02g51670|13102.t04796	3706	2071	0.9305	304.644	ethylene-responsive transcription factor, putative, expressed	-	GO:0003677//DNA binding	-
LOC_Os05g38810|13105.t03454	3697	4711	0.9072	133.599	PWWP domain containing protein, expressed	-	-	-
LOC_Os06g15420|13106.t01415	3688	2504	0.9469	250.74	asparagine synthetase, putative, expressed	-	GO:0003824//catalytic activity	-
LOC_Os04g58720|13104.t05345	3676	3860	0.9653	162.127	anthranilate phosphoribosyltransferase, putative, expressed	GO:0005783//endoplasmic reticulum	-	-
LOC_Os03g02750|13103.t00173	3665	2711	0.972	230.15	OsSub25 - Putative Subtilisin homologue, expressed	GO:0005576//extracellular region	-	-
LOC_Os05g42350|13105.t03806	3659	2420	0.9773	257.403	ferredoxin--nitrite reductase, putative, expressed	-	-	-
LOC_Os05g27940|13105.t02473	3638	1132	0.9125	547.121	40S ribosomal protein S7, putative, expressed	-	GO:0005198//structural molecule activity	-
LOC_Os10g42100|13110.t03436	3630	3647	0.6065	169.449	pyruvate kinase, putative, expressed	GO:0005739//mitochondrion	-	-
LOC_Os09g33480|13109.t02927	3626	1515	0.9908	407.457	DAG protein, chloroplast precursor, putative, expressed	GO:0005739//mitochondrion	-	-
LOC_Os08g13690|13108.t01257	3620	1269	0.9425	485.64	60S ribosomal protein L7, putative, expressed	-	GO:0005198//structural molecule activity	-
LOC_Os05g49180|13105.t04399	3603	4196	0.6997	146.183	protein of unknown function DUF1296 domain containing protein, expressed	-	-	-
LOC_Os03g11614|13103.t00979	3591	1307	0.948	467.743	OsMADS1 - MADS-box family gene with MIKCc type-box, expressed	-	GO:0003677//DNA binding	-
LOC_Os05g28280|13105.t02504	3588	1755	0.9698	348.051	peptidase, M24 family protein, putative, expressed	-	-	GO:0009987//cellular process
LOC_Os01g68810|13101.t06157	3563	5873	0.9505	103.282	expressed protein	-	-	-
LOC_Os12g43370|13112.t04021	3543	1888	0.8702	319.475	peptidase, M24 family protein, putative, expressed	-	-	GO:0009987//cellular process
LOC_Os12g37860|13112.t03481	3540	5041	0.9873	119.551	expressed protein	-	-	-
LOC_Os03g11460|13103.t00964	3533	5730	0.9801	104.968	expressed protein	-	-	-
LOC_Os03g27260|13103.t02428	3532	1101	0.9428	546.136	40S ribosomal protein S6, putative, expressed	-	GO:0005198//structural molecule activity	-
LOC_Os05g47980|13105.t04278	3513	2140	0.943	279.468	ATP synthase, putative, expressed	-	GO:0000166//nucleotide binding	-
LOC_Os02g30050|13102.t02712	3496	660	0.9	901.768	ribosomal protein L29, putative, expressed	-	GO:0005198//structural molecule activity	-
LOC_Os02g12794|13102.t01089	3490	1776	0.9533	334.541	elongation factor 1-gamma, putative, expressed	GO:0005634//nucleus	-	-
LOC_Os01g43710|13101.t03807	3490	2447	0.7977	242.806	cytochrome P450 72A1, putative, expressed	-	GO:0003824//catalytic activity	-
LOC_Os02g47150|13102.t04335	3468	5291	0.921	111.586	DNA topoisomerase 2, putative, expressed	-	GO:0000166//nucleotide binding	-
LOC_Os01g55940|13101.t04926	3466	2370	0.9937	248.97	OsGH3.2 - Probable indole-3-acetic acid-amido synthetase, expressed	-	-	GO:0006950//response to stress
LOC_Os03g58050|13103.t05073	3449	1017	0.8997	577.35	ribosomal protein S13p/S18e, putative, expressed	-	GO:0005198//structural molecule activity	-
LOC_Os03g58840|13103.t05144	3430	1199	0.9466	487.015	vesicle-associated membrane protein, putative, expressed	GO:0016020//membrane	-	-
LOC_Os05g13940|13105.t01191	3429	1900	0.8568	307.242	retrotransposon protein, putative, unclassified, expressed	-	-	-
LOC_Os08g41300|13108.t03871	3426	723	0.9806	806.708	60S ribosomal protein L32, putative, expressed	-	GO:0005198//structural molecule activity	-
LOC_Os03g40540|13103.t03495	3426	2005	0.989	290.898	cytochrome P450, putative, expressed	-	GO:0003824//catalytic activity	-
LOC_Os06g19730|13106.t01792	3424	5673	0.981	102.751	HEAT repeat family protein, putative, expressed	-	-	-
LOC_Os02g27760|13102.t02484	3408	828	0.9167	700.707	40S ribosomal protein S15a, putative, expressed	-	GO:0005198//structural molecule activity	-
LOC_Os12g07010|13112.t00585	3405	1489	0.9825	389.305	ribosomal protein L3, putative, expressed	-	GO:0005198//structural molecule activity	-
LOC_Os01g10400|13101.t00913	3399	1220	0.5016	474.306	expressed protein	-	-	-
LOC_Os11g08100|13111.t00715	3394	2140	0.821	270.001	eukaryotic aspartyl protease domain containing protein, expressed	-	GO:0003677//DNA binding	-
LOC_Os08g23730|13108.t02147	3382	2237	0.8972	257.38	class I glutamine amidotransferase, putative, expressed	-	GO:0003824//catalytic activity	-
LOC_Os01g43540|13101.t03790	3368	1518	0.9789	377.718	suppressor of G2 allele of SKP1, putative, expressed	-	GO:0005515//protein binding	-
LOC_Os07g42450|13107.t03883	3351	1348	0.6899	423.206	ribosomal protein S2, putative, expressed	-	GO:0005198//structural molecule activity	-
LOC_Os06g47320|13106.t04399	3350	2136	0.9677	267	T-complex protein, putative, expressed	GO:0005737//cytoplasm	-	-
LOC_Os04g31070|13104.t02773	3327	1731	0.8983	327.207	acyl-desaturase, chloroplast precursor, putative, expressed	-	GO:0003824//catalytic activity	-
LOC_Os07g43730|13107.t04007	3316	1433	0.7913	393.945	transcription elongation factor 1, putative, expressed	-	-	-
LOC_Os05g45660|13105.t04094	3313	1821	0.9863	309.727	plasminogen activator inhibitor 1 RNA-binding protein, putative, expressed	-	GO:0003723//RNA binding	-
LOC_Os09g32650|13109.t02882	3302	3713	0.9917	151.398	leucyl-tRNA synthetase, cytoplasmic, putative, expressed	-	GO:0000166//nucleotide binding	-
LOC_Os08g02690|13108.t00170	3300	3344	0.9103	168.002	MA3 domain containing protein, expressed	-	-	-
LOC_Os07g45070|13107.t04136	3279	4827	0.978	115.646	FAT domain-containing protein, putative, expressed	-	GO:0016301//kinase activity	-
LOC_Os12g02290|13112.t00127	3276	1036	0.7838	538.333	LTPL23 - Protease inhibitor/seed storage/LTP family protein precursor, expressed	GO:0005886//plasma membrane	-	-
LOC_Os09g20350|13109.t01775	3259	1915	0.9849	289.723	ethylene-responsive transcription factor, putative, expressed	-	GO:0003677//DNA binding	-
LOC_Os05g49030|13105.t04383	3251	984	0.9837	562.457	60S ribosomal protein L18a, putative, expressed	-	GO:0005198//structural molecule activity	-
LOC_Os01g11900|13101.t01051	3244	6474	0.9904	85.3051	hhH-GPD superfamily base excision DNA repair protein, expressed	-	-	-
LOC_Os06g36700|13106.t03344	3235	2160	0.9787	254.969	T-complex protein, putative, expressed	GO:0005737//cytoplasm	-	-
LOC_Os12g30540|13112.t02767	3229	4198	0.97	130.946	ubiquitin carboxyl-terminal hydrolase, putative, expressed	GO:0005634//nucleus	-	-
LOC_Os06g48950|13106.t04562	3215	3858	0.9686	141.868	auxin response factor 19, putative, expressed	-	GO:0003700//sequence-specific DNA binding transcription factor activity	-
LOC_Os03g56790|13103.t04949	3212	1101	0.951	496.656	actin-depolymerizing factor, putative, expressed	GO:0005622//intracellular	-	-
LOC_Os06g42720|13106.t03944	3210	2402	0.9509	227.509	amino acid transporter, putative, expressed	-	GO:0005215//transporter activity	-
LOC_Os03g11410|13103.t00959	3204	2176	0.9596	250.669	mitochondrial-processing peptidase subunit, mitochondrial precursor, putative, expressed	GO:0005739//mitochondrion	-	-
LOC_Os06g37440|13106.t03414	3197	1831	0.9569	297.25	elongation factor 1-gamma, putative, expressed	-	GO:0008135//translation factor activity, nucleic acid binding	-
LOC_Os02g43020|13102.t03914	3154	2216	0.9801	242.303	heat shock protein STI, putative, expressed	GO:0005739//mitochondrion	-	-
LOC_Os04g40090|13104.t03553	3152	3454	0.8648	155.357	zinc finger, ZZ type family protein, expressed	GO:0005737//cytoplasm	-	-
LOC_Os03g13170|13103.t01130	3149	912	0.9463	587.821	ubiquitin fusion protein, putative, expressed	-	GO:0005515//protein binding	-
LOC_Os02g05450|13102.t00449	3144	2750	0.952	194.633	Homeobox domain containing protein, expressed	-	GO:0003700//sequence-specific DNA binding transcription factor activity	-
LOC_Os01g72009|13101.t06421	3134	653	0.9632	817.058	expressed protein	-	-	-
LOC_Os06g31210|13106.t02803	3132	2862	0.9434	186.303	methionyl-tRNA synthetase, putative, expressed	-	GO:0003723//RNA binding	-
LOC_Os06g17840|13106.t01655	3129	5406	0.9815	98.5364	expressed protein	GO:0005739//mitochondrion	-	-
LOC_Os01g09320|13101.t00810	3116	2744	0.867	193.322	NADP-dependent malic enzyme, chloroplast precursor, putative, expressed	-	GO:0003824//catalytic activity	-
LOC_Os03g11720|13103.t00989	3108	3129	0.9815	169.1	glycosyl hydrolase, family 31, putative, expressed	GO:0005783//endoplasmic reticulum	-	-
LOC_Os04g28090|13104.t02489	3096	3578	0.9416	147.308	MYB family transcription factor, putative, expressed	-	GO:0003677//DNA binding	-
LOC_Os04g32340|13104.t02892	3093	3784	0.9136	139.154	RNA-binding motif protein, putative, expressed	-	GO:0003723//RNA binding	-
LOC_Os03g08010|13103.t00674	3090	1344	0.1823	391.405	elongation factor Tu, putative	-	GO:0005515//protein binding	-
LOC_Os11g43970|13111.t03923	3081	4241	0.9795	123.677	AAA-type ATPase family protein, putative, expressed	-	GO:0000166//nucleotide binding	-
LOC_Os10g40700|13110.t03307	3077	1268	0.9842	413.119	expansin precursor, putative, expressed	-	GO:0003674//molecular_function	-
LOC_Os06g20370|13106.t01854	3072	2372	0.9519	220.482	microtubule associated protein, putative, expressed	GO:0005634//nucleus	-	-
LOC_Os02g13840|13102.t01195	3071	2172	0.9411	240.706	citrate synthase, putative, expressed	GO:0005739//mitochondrion	-	-
LOC_Os04g36050|13104.t03259	3067	2354	0.9418	221.807	cleft lip and palate transmembrane protein 1, putative, expressed	GO:0005783//endoplasmic reticulum	-	-
LOC_Os02g56960|13102.t05322	3046	782	0.922	663.117	ribosomal protein, putative, expressed	-	GO:0005198//structural molecule activity	-
LOC_Os12g32986|13112.t02999	3043	2947	0.9589	175.788	heat shock protein, putative, expressed	-	GO:0000166//nucleotide binding	-
LOC_Os03g58700|13103.t05131	3032	3038	0.9793	169.906	vacuolar protein sorting-associated protein 35, putative, expressed	GO:0005623//cell	-	-
LOC_Os06g07350|13106.t00617	3025	2066	0.7348	249.265	RNA-binding motif protein, putative, expressed	-	GO:0003676//nucleic acid binding	-
LOC_Os03g57290|13103.t05003	3007	2837	0.9961	180.443	cullin, putative, expressed	-	-	GO:0007049//cell cycle
LOC_Os07g45064|13107.t04135	2994	3757	0.9917	135.668	Phosphatidylinositol kinase and FAT containing domain protein, putative, expressed	-	GO:0016301//kinase activity	-
LOC_Os05g05470|13105.t00441	2992	2092	0.9837	243.482	T-complex protein, putative, expressed	GO:0005737//cytoplasm	-	-
LOC_Os12g43600|13112.t04044	2985	864	0.8438	588.163	RNA recognition motif containing protein, expressed	-	GO:0003676//nucleic acid binding	-
LOC_Os04g32650|13104.t02921	2977	2496	0.9531	203.049	tRNA synthetase class II core domain containing protein, expressed	-	GO:0000166//nucleotide binding	-
LOC_Os02g35950|13102.t03250	2977	1413	0.9045	358.677	RNA recognition motif containing protein, putative, expressed	-	GO:0003676//nucleic acid binding	-
LOC_Os12g21798|13112.t01915	2973	1310	0.9076	386.359	40S ribosomal protein S3a, putative, expressed	-	GO:0005198//structural molecule activity	-
LOC_Os02g39920|13102.t03654	2972	3038	0.9302	166.544	AT hook motif family protein, expressed	GO:0005739//mitochondrion	-	-
LOC_Os03g26960|13103.t02402	2966	5328	0.9837	94.7707	intron-binding protein aquarius, putative, expressed	-	GO:0003677//DNA binding	-
LOC_Os02g52280|13102.t04857	2961	3805	0.9913	132.48	expressed protein	-	-	-
LOC_Os07g07680|13107.t00652	2957	2725	0.7754	184.736	frigida, putative, expressed	-	-	-
LOC_Os05g23720|13105.t02056	2940	1968	0.8328	254.325	mitochondrial carrier protein, putative, expressed	-	GO:0005215//transporter activity	-
LOC_Os04g58910|13104.t05365	2902	3407	0.9806	145.008	receptor protein kinase TMK1 precursor, putative, expressed	-	GO:0000166//nucleotide binding	-
LOC_Os05g49800|13105.t04461	2900	2025	0.9862	243.804	ketol-acid reductoisomerase, chloroplast precursor, putative, expressed	-	-	-
LOC_Os01g38950|13101.t03350	2899	2285	0.9168	215.988	CK1_CaseinKinase_1.2 - CK1 includes the casein kinase 1 kinases, expressed	-	-	GO:0006464//protein modification process
LOC_Os05g44310|13105.t03957	2898	2755	0.9575	179.079	vesicle-fusing ATPase, putative, expressed	-	GO:0000166//nucleotide binding	-
LOC_Os03g35340|13103.t03042	2896	6746	0.9136	73.0835	expressed protein	-	-	-
LOC_Os08g30810|13108.t02838	2881	3261	0.7795	150.404	puromycin-sensitive aminopeptidase, putative, expressed	-	-	GO:0009987//cellular process
LOC_Os06g11990|13106.t01074	2869	3815	0.9085	128.027	expressed protein	-	-	-
LOC_Os03g16690|13103.t01467	2857	2033	0.9734	239.243	oxysterol-binding protein, putative, expressed	-	-	GO:0006629//lipid metabolic process
LOC_Os05g34540|13105.t03076	2853	1991	0.9573	243.948	rab GDP dissociation inhibitor alpha, putative, expressed	-	-	GO:0006810//transport
LOC_Os01g65900|13101.t05878	2850	2223	0.9847	218.259	chitin-inducible gibberellin-responsive protein, putative, expressed	-	GO:0003700//sequence-specific DNA binding transcription factor activity	-
LOC_Os03g13380|13103.t01150	2847	2589	0.9332	187.207	transmembrane 9 superfamily member, putative, expressed	-	GO:0005515//protein binding	-
LOC_Os07g40580|13107.t03705	2845	1128	0.8874	429.378	eukaryotic translation initiation factor 5A, putative, expressed	-	-	GO:0006412//translation
LOC_Os02g37862|13102.t03438	2831	1027	0.9377	469.285	60S ribosomal protein L6, putative, expressed	-	GO:0005198//structural molecule activity	-
LOC_Os05g42424|13105.t03814	2825	1734	0.9025	277.355	ubiquitin family protein, putative, expressed	-	GO:0005515//protein binding	-
LOC_Os08g42560|13108.t03996	2810	2651	0.9777	180.453	tRNA synthetase class II core domain containing protein, expressed	-	GO:0000166//nucleotide binding	-
LOC_Os06g47230|13106.t04389	2804	192	0.9948	2486.24	coiled-coil domain-containing protein 72, putative, expressed	-	-	-
LOC_Os04g46620|13104.t04179	2796	2061	0.9918	230.954	T-complex protein, putative, expressed	GO:0005737//cytoplasm	-	-
LOC_Os08g05840|13108.t00481	2793	3448	0.9687	137.902	DNA topoisomerase 1, putative, expressed	-	-	-
LOC_Os09g33980|13109.t02979	2786	4160	0.9702	114.013	bromodomain protein 103, putative, expressed	-	GO:0000166//nucleotide binding	-
LOC_Os11g34450|13111.t02995	2783	1518	0.8379	312.111	14-3-3 protein, putative, expressed	-	GO:0005488//binding	-
LOC_Os01g36930|13101.t03163	2781	1860	0.9667	254.539	ubiquitin carboxyl-terminal hydrolase 6, putative, expressed	GO:0005634//nucleus	-	-
LOC_Os01g67134|13101.t05993	2781	1390	0.8626	340.607	ribosomal L18p/L5e family protein, putative, expressed	-	GO:0005198//structural molecule activity	-
LOC_Os03g21940|13103.t01973	2773	1123	0.8362	420.375	60S ribosomal protein L19-3, putative, expressed	-	GO:0005198//structural molecule activity	-
LOC_Os04g27980|13104.t02479	2772	1209	0.9926	390.332	glycosyl hydrolase, putative, expressed	-	GO:0016787//hydrolase activity	-
LOC_Os05g05860|13105.t00480	2746	5950	0.8296	78.5689	retrotransposon protein, putative, unclassified, expressed	-	-	-
LOC_Os02g21970|13102.t01994	2742	1798	0.8843	259.624	26S protease regulatory subunit 6B, putative, expressed	-	GO:0000166//nucleotide binding	-
LOC_Os06g50154|13106.t04685	2737	1164	0.994	400.303	translocon-associated protein subunit alpha precursor, putative, expressed	GO:0005783//endoplasmic reticulum	-	-
LOC_Os02g52290|13102.t04858	2729	715	0.9441	649.777	peptidyl-prolyl cis-trans isomerase, FKBP-type, putative, expressed	-	GO:0003824//catalytic activity	-
LOC_Os03g06950|13103.t00573	2725	4757	0.9947	97.5215	ubiquitin carboxyl-terminal hydrolase domain containing protein, expressed	GO:0005739//mitochondrion	-	-
LOC_Os09g19952|13109.t01734	2724	2455	0.4305	188.896	ribosomal protein L22, putative	-	-	-
LOC_Os06g34440|13106.t03120	2716	4703	0.9264	98.3155	dnaJ domain containing protein, expressed	-	-	GO:0009987//cellular process
LOC_Os03g11440|13103.t00962	2711	1982	0.942	232.859	protein transport protein Sec61 subunit alpha, putative, expressed	-	GO:0005215//transporter activity	-
LOC_Os07g10770|13107.t00955	2710	4025	0.9605	114.623	CESA8 - cellulose synthase, expressed	GO:0005783//endoplasmic reticulum	-	-
LOC_Os10g10500|13110.t00851	2707	2864	0.977	160.91	vacuolar ATP synthase 98 kDa subunit, putative, expressed	-	-	-
LOC_Os06g04270|13106.t00312	2705	2761	0.9594	166.789	transketolase, chloroplast precursor, putative, expressed	-	GO:0016740//transferase activity	-
LOC_Os04g57600|13104.t05235	2693	2787	0.948	164.5	zinc finger C-x8-C-x5-C-x3-H type family protein, expressed	-	GO:0003676//nucleic acid binding	-
LOC_Os11g26910|13111.t02300	2692	900	0.9822	509.213	SKP1-like protein 1B, putative, expressed	-	GO:0003824//catalytic activity	-
LOC_Os05g11780|13105.t01022	2686	1473	0.9681	310.435	mitochondrial carrier protein, putative, expressed	-	GO:0005215//transporter activity	-
LOC_Os03g23950|13103.t02121	2680	3256	0.973	140.126	adapitin protein, putative, expressed	-	GO:0005515//protein binding	-
LOC_Os01g54870|13101.t04822	2680	933	0.9796	489.013	60S ribosomal protein L18a, putative, expressed	-	GO:0005198//structural molecule activity	-
LOC_Os06g04030|13106.t00291	2676	805	0.9839	565.923	histone H3, putative, expressed	-	GO:0003677//DNA binding	-
LOC_Os03g32580|13103.t02871	2676	1183	0.9273	385.096	BRASSINOSTEROID INSENSITIVE 1-associated receptor kinase 1 precursor, putative, expressed	-	GO:0000166//nucleotide binding	-
LOC_Os07g03180|13107.t00215	2654	900	0.98	502.025	GCRP3 - Glycine and cysteine rich family protein precursor, expressed	-	-	-
LOC_Os07g43030|13107.t03939	2653	3220	0.995	140.265	calmodulin-binding transcription activator, putative, expressed	-	GO:0005515//protein binding	-
LOC_Os03g31510|13103.t02772	2651	853	0.9859	529.088	cysteine proteinase inhibitor 8 precursor, putative, expressed	-	GO:0030234//enzyme regulator activity	-
LOC_Os06g51250|13106.t04790	2648	4122	0.9876	109.365	EF hand family protein, putative, expressed	-	GO:0005488//binding	-
LOC_Os06g37180|13106.t03392	2647	2083	0.9736	216.337	ATP synthase, putative, expressed	-	GO:0000166//nucleotide binding	-
LOC_Os03g50885|13103.t05697	2640	1463	0.9959	307.204	actin, putative, expressed	-	GO:0005198//structural molecule activity	-
LOC_Os01g50760|13101.t04430	2625	1546	0.9483	289.059	polyprenyl synthetase, putative, expressed	-	-	GO:0006629//lipid metabolic process
LOC_Os03g59310|13103.t05186	2621	1113	0.9641	400.903	ribosomal protein, putative, expressed	-	GO:0005198//structural molecule activity	-
LOC_Os02g52960|13102.t04923	2617	5681	0.9785	78.4235	PHD-finger domain containing protein, putative, expressed	-	GO:0003677//DNA binding	-
LOC_Os03g27820|13103.t02482	2617	3028	0.9967	147.135	expressed protein	-	-	-
LOC_Os06g33180|13106.t02996	2615	2951	0.957	150.858	expressed protein	-	GO:0003700//sequence-specific DNA binding transcription factor activity	-
LOC_Os05g46230|13105.t04153	2610	2753	0.4326	161.399	NAP domain containing protein, putative, expressed	-	GO:0003677//DNA binding	-
LOC_Os05g03550|13105.t00253	2608	5167	0.9743	85.9283	MYB family transcription factor, putative, expressed	-	GO:0003677//DNA binding	-
LOC_Os02g11050|13102.t00961	2602	1770	0.9588	250.266	26S protease regulatory subunit, putative, expressed	-	GO:0000166//nucleotide binding	-
LOC_Os02g01170|13102.t00017	2602	3221	0.9261	137.526	HECT-domain domain containing protein, expressed	-	GO:0003824//catalytic activity	-
LOC_Os10g30580|13110.t02390	2599	2882	0.6613	153.525	cell division control protein 48 homolog E, putative, expressed	-	GO:0000166//nucleotide binding	-
LOC_Os02g20930|13102.t01892	2597	2243	0.9688	197.111	apoptosis inhibitor 5, putative, expressed	-	-	GO:0008219//cell death
LOC_Os02g07120|13102.t00619	2596	4480	0.9228	98.6492	HEAT repeat family protein, putative, expressed	-	-	-
LOC_Os02g56270|13102.t05251	2590	3780	0.9188	116.647	ENTH domain containing protein, expressed	-	GO:0005488//binding	-
LOC_Os11g47600|13111.t04247	2590	1293	0.9513	341.011	glycosyl hydrolase, putative, expressed	-	GO:0016787//hydrolase activity	-
LOC_Os03g57340|13103.t05008	2587	1558	0.9929	282.681	chaperone protein dnaJ, putative, expressed	GO:0005739//mitochondrion	-	-
LOC_Os06g03520|13106.t00241	2586	1010	0.9861	435.887	DUF581 domain containing protein, expressed	-	-	-
LOC_Os08g02410|13108.t00142	2580	952	0.9653	461.371	40S ribosomal protein S13, putative, expressed	-	GO:0005198//structural molecule activity	-
LOC_Os10g22950|13110.t01768	2580	3560	0.9809	123.378	calmodulin-binding transcription activator, putative, expressed	-	GO:0005515//protein binding	-
LOC_Os05g41060|13105.t03677	2579	1327	0.1839	330.862	ADP-ribosylation factor, putative, expressed	-	GO:0000166//nucleotide binding	-
LOC_Os05g05950|13105.t00489	2575	4276	0.9364	102.52	TOC159, putative, expressed	-	GO:0000166//nucleotide binding	-
LOC_Os07g49520|13107.t04579	2571	3644	0.9649	120.113	2-oxoglutarate dehydrogenase E1 component, mitochondrial precursor, putative, expressed	-	GO:0003824//catalytic activity	-
LOC_Os01g16190|13101.t01465	2571	1339	0.9597	326.88	26S proteasome non-ATPase regulatory subunit 14, putative, expressed	GO:0005622//intracellular	-	-
LOC_Os05g51180|13105.t04601	2570	1717	0.979	254.818	hyaluronan/mRNA binding family domain containing protein, expressed	-	GO:0003723//RNA binding	-
LOC_Os01g27730|13101.t02401	2564	2600	0.7869	167.885	GTPase of unknown function domain containing protein, putative, expressed	-	GO:0000166//nucleotide binding	-
LOC_Os07g04530|13107.t00347	2563	5617	0.9918	77.6804	GYF domain containing protein, putative, expressed	-	-	-
LOC_Os07g38270|13107.t03478	2563	3242	0.971	134.587	insulin-degrading enzyme, putative, expressed	-	-	GO:0009987//cellular process
LOC_Os01g38970|13101.t03352	2561	3871	0.9842	112.63	carbamoyl-phosphate synthase large chain, putative, expressed	-	GO:0000166//nucleotide binding	-
LOC_Os01g09560|13101.t00833	2556	2012	0.9866	216.272	mitochondrial-processing peptidase subunit alpha, mitochondrial precursor, putative, expressed	GO:0005739//mitochondrion	-	-
LOC_Os01g15640|13101.t01410	2553	2005	0.9905	216.772	no apical meristem protein, putative, expressed	-	GO:0003700//sequence-specific DNA binding transcription factor activity	-
LOC_Os03g28410|13103.t05670	2544	822	0.8759	526.881	ribosomal protein S2, putative	-	GO:0005198//structural molecule activity	-
LOC_Os01g45910|13101.t03964	2542	2258	0.9526	191.654	plastidic ATP/ADP-transporter, putative, expressed	-	-	-
LOC_Os08g27070|13108.t02475	2535	1135	0.8934	380.232	co-chaperone protein SBA1, putative, expressed	-	-	-
LOC_Os10g01610|13110.t00056	2529	3893	0.9969	110.594	expressed protein	-	-	-
LOC_Os01g01060|13101.t00006	2528	920	0.9457	467.796	40S ribosomal protein S5, putative, expressed	-	GO:0005198//structural molecule activity	-
LOC_Os01g49290|13101.t04290	2527	1431	0.9783	300.63	WD repeat-containing protein, putative, expressed	-	GO:0000166//nucleotide binding	-
LOC_Os01g72240|13101.t06442	2522	2084	0.893	206.022	uridine 5-monophosphate synthase, putative, expressed	-	GO:0003824//catalytic activity	-
LOC_Os07g15880|13107.t01453	2521	1360	0.9169	315.574	mitochondrial prohibitin complex protein 2, putative, expressed	GO:0005739//mitochondrion	-	-
LOC_Os10g10244|13110.t00829	2518	3500	0.9103	122.477	alanyl-tRNA synthetase, putative, expressed	GO:0005739//mitochondrion	-	-
LOC_Os02g57640|13102.t05389	2515	1470	0.9551	291.265	KH domain containing protein, putative, expressed	-	GO:0003676//nucleic acid binding	-
LOC_Os03g22900|13103.t02068	2506	4929	0.9588	86.5544	SNF2 family N-terminal domain containing protein, expressed	-	GO:0000166//nucleotide binding	-
LOC_Os03g45280|13103.t03911	2504	925	0.9341	460.85	dehydrin, putative, expressed	-	-	-
LOC_Os01g07870|13101.t00665	2504	5488	0.848	77.6761	ABC transporter family protein, putative, expressed	-	GO:0005215//transporter activity	-
LOC_Os03g59020|13103.t05159	2501	2101	0.9738	202.654	T-complex protein, putative, expressed	GO:0005737//cytoplasm	-	-
LOC_Os07g48100|13107.t04440	2500	2214	0.9327	192.234	CAMK_KIN1/SNF1/Nim1_like.31 - CAMK includes calcium/calmodulin depedent protein kinases, expressed	-	GO:0000166//nucleotide binding	-
LOC_Os02g02050|13102.t00109	2499	8431	0.9737	50.4608	SNF2 family N-terminal domain containing protein, expressed	-	GO:0000166//nucleotide binding	-
LOC_Os07g25680|13107.t02258	2497	4485	0.9938	94.7814	protein kinase domain containing protein, expressed	-	GO:0000166//nucleotide binding	-
LOC_Os08g23710|13108.t02145	2493	1205	0.9228	352.211	ribosomal protein L7Ae, putative, expressed	-	GO:0005198//structural molecule activity	-
LOC_Os04g35090|13104.t03162	2492	928	0.9537	457.159	40S ribosomal protein S10, putative, expressed	-	GO:0005198//structural molecule activity	-
LOC_Os01g52390|13101.t04586	2487	1614	0.9634	262.325	plasminogen activator inhibitor 1 RNA-binding protein, putative, expressed	-	GO:0003723//RNA binding	-
LOC_Os10g42196|13110.t03444	2481	5172	0.9772	81.6649	expressed protein	-	GO:0003677//DNA binding	-
LOC_Os08g44530|13108.t04187	2480	2222	0.9847	190.009	dihydroxy-acid dehydratase, putative, expressed	-	GO:0003824//catalytic activity	-
LOC_Os05g31000|13105.t02724	2465	1131	0.8205	371.041	nascent polypeptide-associated complex subunit alpha, putative, expressed	-	-	-
LOC_Os07g09400|13107.t00817	2449	4119	0.9361	101.219	RNA ligase isoform 1, putative, expressed	-	-	-
LOC_Os04g53350|13104.t04812	2446	2738	0.9102	152.086	expressed protein	-	-	-
LOC_Os10g17280|13110.t01282	2442	1456	0.9141	285.53	ATP synthase gamma chain, putative, expressed	GO:0009536//plastid	-	-
LOC_Os10g32880|13110.t02587	2440	1494	0.9893	278.039	WD domain, G-beta repeat domain containing protein, expressed	-	GO:0000166//nucleotide binding	-
LOC_Os08g40690|13108.t03811	2437	1368	0.9817	303.275	glycosyl hydrolase, putative, expressed	-	GO:0016787//hydrolase activity	-
LOC_Os07g01920|13107.t00093	2434	2481	0.9613	167.017	nucleolar GTP-binding protein 1, putative, expressed	-	GO:0000166//nucleotide binding	-
LOC_Os07g07040|13107.t00592	2430	1297	0.9823	318.958	erythrocyte binding protein 3, putative, expressed	-	-	-
LOC_Os11g14420|13111.t01283	2428	2630	0.8791	157.167	inactive receptor kinase At1g27190 precursor, putative, expressed	-	GO:0000166//nucleotide binding	-
LOC_Os03g58910|13103.t05150	2427	8015	0.9738	51.5506	expressed protein	-	-	-
LOC_Os02g54990|13102.t05124	2426	1806	0.9502	228.686	TMS membrane protein/tumour differentially expressed protein, putative, expressed	GO:0016020//membrane	-	-
LOC_Os02g39160|13102.t03577	2424	2688	0.9929	153.522	hydroxymethylbutenyl 4-diphosphate synthase, putative, expressed	-	GO:0003824//catalytic activity	-
LOC_Os10g02630|13110.t00153	2411	1913	0.954	214.56	transposon protein, putative, CACTA, En/Spm sub-class, expressed	-	-	-
LOC_Os04g56530|13104.t05129	2401	4715	0.9779	86.6917	STE_MEKK_ste11_MAP3K.1 - STE kinases include homologs to sterile 7, sterile 11 and sterile 20 from yeast, expressed	-	GO:0003677//DNA binding	-
LOC_Os01g37800|13101.t03241	2389	1194	0.8568	340.627	ras-related protein, putative, expressed	-	GO:0000166//nucleotide binding	-
LOC_Os12g36180|13112.t03318	2386	3664	0.9596	110.862	auxilin, putative, expressed	-	-	GO:0009987//cellular process
LOC_Os01g43020|13101.t03737	2385	2502	0.9808	162.281	CTP synthase, putative, expressed	-	GO:0003824//catalytic activity	-
LOC_Os02g56700|13102.t05296	2383	1747	0.7733	232.219	dehydrogenase, putative, expressed	-	GO:0003824//catalytic activity	-
LOC_Os07g06950|13107.t00583	2382	3996	0.9012	101.481	ubiquitin carboxyl-terminal hydrolase, putative, expressed	-	GO:0016787//hydrolase activity	-
LOC_Os04g25410|13104.t02240	2382	1936	0.9437	209.461	pentatricopeptide repeat domain containing protein, putative, expressed	-	GO:0003677//DNA binding	-
LOC_Os05g39320|13105.t03506	2376	1818	0.8476	222.495	thiamine pyrophosphate enzyme, C-terminal TPP binding domain containing protein, expressed	-	GO:0003824//catalytic activity	-
LOC_Os08g41790|13108.t03919	2373	2040	0.927	198.032	phosphoribulokinase/Uridine kinase family protein, expressed	-	GO:0000166//nucleotide binding	-
LOC_Os01g56140|13101.t04945	2369	3450	0.9583	116.9	expressed protein	-	-	-
LOC_Os02g03080|13102.t00210	2366	2784	0.9921	144.681	eukaryotic translation initiation factor 3 subunit C, putative, expressed	GO:0005737//cytoplasm	-	-
LOC_Os05g41210|13105.t03693	2366	1017	0.8732	396.06	OsCam2 - Calmodulin, expressed	-	GO:0005488//binding	-
LOC_Os07g10150|13107.t00891	2366	3204	0.9725	125.716	coatomer subunit gamma-2, putative, expressed	-	GO:0005515//protein binding	-
LOC_Os05g06310|13105.t00526	2365	1008	0.9216	399.427	60S ribosomal protein L18-3, putative, expressed	-	GO:0005198//structural molecule activity	-
LOC_Os08g03350|13108.t00237	2356	1886	0.9608	212.667	amino acid transporter, putative, expressed	-	GO:0005215//transporter activity	-
LOC_Os06g04070|13106.t00294	2355	3362	0.8989	119.251	pyridoxal-dependent decarboxylase protein, putative, expressed	-	-	GO:0006950//response to stress
LOC_Os01g55170|13101.t04853	2355	1637	0.9615	244.912	la domain containing protein, expressed	-	GO:0003676//nucleic acid binding	-
LOC_Os02g57260|13102.t05351	2354	2049	0.9322	195.583	3-ketoacyl-CoA thiolase, peroxisomal precursor, putative, expressed	-	GO:0016740//transferase activity	-
LOC_Os12g06890|13112.t00573	2349	3370	0.9246	118.664	OsNucAP3 - Putative Nucleoporin Autopeptidase homologue, expressed	-	GO:0005215//transporter activity	-
LOC_Os06g39760|13106.t03644	2348	1902	0.9527	210.162	WD domain, G-beta repeat domain containing protein, expressed	-	GO:0000166//nucleotide binding	-
LOC_Os06g30970|13106.t02780	2346	885	0.8723	451.286	ubiquitin-conjugating enzyme, putative, expressed	-	GO:0003824//catalytic activity	-
LOC_Os12g31800|13112.t02887	2343	1107	0.9395	360.323	glycine-rich RNA-binding protein 7, putative, expressed	-	GO:0003676//nucleic acid binding	-
LOC_Os02g47970|13102.t04418	2336	7433	0.9752	53.5027	calpain, putative, expressed	-	-	-
LOC_Os07g12110|13107.t01084	2336	1837	0.9271	216.486	eukaryotic translation initiation factor 3 subunit E, putative, expressed	-	-	-
LOC_Os01g53680|13101.t04708	2334	2043	0.9765	194.491	6-phosphofructokinase, putative, expressed	GO:0005575//cellular_component	-	-
LOC_Os08g09940|13108.t00884	2322	2252	0.5453	175.534	GTP-binding protein, putative, expressed	-	-	-
LOC_Os06g43840|13106.t04050	2313	4300	0.9465	91.5744	protein kinase domain containing protein, expressed	-	GO:0000166//nucleotide binding	-
LOC_Os02g12440|13102.t01051	2312	3093	0.8878	127.255	receptor kinase, putative, expressed	-	GO:0000166//nucleotide binding	-
LOC_Os02g48110|13102.t04433	2311	3329	0.9685	118.183	DnaK family protein, putative, expressed	GO:0005739//mitochondrion	-	-
LOC_Os01g42380|13101.t03676	2309	4916	0.9506	79.9612	pleiotropic drug resistance protein, putative, expressed	-	GO:0005215//transporter activity	-
LOC_Os09g23350|13109.t02025	2309	4231	0.9806	92.9069	trehalose synthase, putative, expressed	GO:0005739//mitochondrion	-	-
LOC_Os03g04410|13103.t00324	2309	3519	0.9579	111.705	aconitate hydratase protein, putative, expressed	-	GO:0003824//catalytic activity	-
LOC_Os06g34690|13106.t03146	2301	2215	0.9865	176.852	T-complex protein, putative, expressed	-	GO:0005488//binding	-
LOC_Os01g18050|13101.t01594	2301	2913	0.5822	134.476	tubulin/FtsZ domain containing protein, putative, expressed	-	GO:0005198//structural molecule activity	-
LOC_Os12g42180|13112.t03907	2298	1032	0.9622	379.086	ribosomal protein, putative, expressed	-	GO:0005198//structural molecule activity	-
LOC_Os03g62090|13103.t05448	2293	4365	0.9613	89.4308	CESA5 - cellulose synthase, expressed	GO:0005783//endoplasmic reticulum	-	-
LOC_Os02g01280|13102.t00029	2289	2335	0.8227	166.888	T-complex protein, putative, expressed	GO:0005739//mitochondrion	-	-
LOC_Os01g09000|13101.t00776	2287	2858	0.9801	136.229	glutaminyl-tRNA synthetase, putative, expressed	-	GO:0000166//nucleotide binding	-
LOC_Os02g33490|13102.t03008	2281	3299	0.9564	117.709	inorganic H+ pyrophosphatase, putative, expressed	GO:0005739//mitochondrion	-	-
LOC_Os07g40290|13107.t03679	2278	2337	0.985	165.944	OsGH3.8 - Probable indole-3-acetic acid-amido synthetase, expressed	-	-	GO:0006950//response to stress
LOC_Os06g29430|13106.t02633	2264	5292	0.9403	72.8322	cytidine and deoxycytidylate deaminase zinc-binding region family protein, expressed	-	GO:0005488//binding	-
LOC_Os11g26860|13111.t02295	2263	1926	0.9325	200.03	serine hydroxymethyltransferase, mitochondrial precursor, putative, expressed	-	GO:0003723//RNA binding	-
LOC_Os08g32090|13108.t02960	2260	2937	0.9595	131	DEAD-box ATP-dependent RNA helicase, putative, expressed	-	GO:0000166//nucleotide binding	-
LOC_Os10g32970|13110.t02596	2258	1344	0.8065	286.017	eukaryotic translation initiation factor, putative, expressed	-	GO:0003723//RNA binding	-
LOC_Os07g45400|13107.t04167	2257	7027	0.9651	54.68	expressed protein	-	-	-
LOC_Os06g01170|13106.t00016	2252	3904	0.9872	98.2032	PHD-finger domain containing protein, expressed	-	GO:0003677//DNA binding	-
LOC_Os11g38900|13111.t03431	2249	3318	0.9922	115.393	histone-lysine N-methyltransferase, H3 lysine-9 specific SUVH1, putative, expressed	-	GO:0003676//nucleic acid binding	-
LOC_Os01g13200|13101.t01178	2248	2015	0.9529	189.928	abscisic acid insensitive 8, putative, expressed	-	-	-
LOC_Os06g15990|13106.t01470	2246	2355	0.8892	162.363	aldehyde dehydrogenase, putative, expressed	-	GO:0003824//catalytic activity	-
LOC_Os02g12850|13102.t01095	2244	1962	0.8843	194.711	RNA recognition motif containing protein, expressed	-	GO:0003676//nucleic acid binding	-
LOC_Os04g43540|13104.t03880	2243	971	0.7673	393.258	ribosomal protein L14, putative, expressed	-	GO:0005198//structural molecule activity	-
LOC_Os02g33710|13102.t03031	2240	1788	0.9346	213.279	decarboxylase, putative, expressed	-	-	-
LOC_Os07g10350|13107.t00913	2237	3072	0.9928	123.969	S1 RNA binding domain containing protein, expressed	-	GO:0003723//RNA binding	-
LOC_Os03g38970|13103.t03357	2235	4644	0.9414	81.9318	metal ion binding protein, putative, expressed	-	-	-
LOC_Os04g57890|13104.t05265	2231	3552	0.6309	106.929	oligosaccharyl transferase, putative, expressed	GO:0005783//endoplasmic reticulum	-	-
LOC_Os01g19470|13101.t01730	2228	4013	0.9768	94.5177	nodal modulator 1 precursor, putative, expressed	GO:0005618//cell wall	-	-
LOC_Os02g05880|13102.t00492	2226	6900	0.9426	54.9216	RNA polymerase Rpb1, domain 2 family protein, expressed	-	GO:0003677//DNA binding	-
LOC_Os01g46810|13101.t04048	2226	4832	0.9721	78.427	viral A-type inclusion protein repeat containing protein, expressed	-	GO:0000166//nucleotide binding	-
LOC_Os07g02340|13107.t00131	2222	234	0.9957	1616.57	expressed protein	-	-	-
LOC_Os05g08840|13105.t00771	2221	3149	0.9679	120.072	DnaK family protein, putative, expressed	GO:0005739//mitochondrion	-	-
LOC_Os04g55960|13104.t05073	2213	2578	0.9418	146.139	NADPH reductase, putative, expressed	-	GO:0003723//RNA binding	-
LOC_Os02g11760|13102.t00983	2213	4703	0.9777	80.1076	pleiotropic drug resistance protein, putative, expressed	-	GO:0005215//transporter activity	-
LOC_Os02g18380|13102.t01643	2209	767	0.9804	490.306	60S ribosomal protein L27-3, putative, expressed	-	GO:0005198//structural molecule activity	-
LOC_Os04g42140|13104.t03753	2208	3160	0.957	118.954	eukaryotic initiation factor iso-4F subunit p82-34, putative, expressed	-	GO:0003723//RNA binding	-
LOC_Os03g56060|13103.t04871	2203	2695	0.7959	139.163	CSLC9 - cellulose synthase-like family C, expressed	GO:0005794//Golgi apparatus	-	-
LOC_Os10g07270|13110.t00582	2202	3550	0.9586	105.598	ubiquitin carboxyl-terminal hydrolase 5, putative, expressed	GO:0005622//intracellular	-	-
LOC_Os02g58090|13102.t05436	2200	2087	0.6866	179.46	PSP domain containing protein, expressed	-	-	GO:0006139//nucleobase, nucleoside, nucleotide and nucleic acid metabolic process
LOC_Os01g70020|13101.t06226	2197	2253	0.9214	166.011	DEK C terminal domain containing protein, expressed	GO:0005739//mitochondrion	-	-
LOC_Os10g27174|13110.t02117	2196	661	0.9576	565.585	40S ribosomal protein S28, putative, expressed	-	GO:0005198//structural molecule activity	-
LOC_Os08g44510|13108.t04185	2194	3684	0.984	101.387	UDP-N-acetylglucosamine--peptide N-acetylglucosaminyltransferase SPINDLY, putative, expressed	-	GO:0005488//binding	-
LOC_Os07g10250|13107.t00901	2191	2699	0.8911	138.2	DEAD-box ATP-dependent RNA helicase 52B, putative, expressed	-	GO:0000166//nucleotide binding	-
LOC_Os07g47700|13107.t04400	2190	1935	0.9426	192.677	NAD dependent epimerase/dehydratase family domain containing protein, expressed	-	GO:0003824//catalytic activity	-
LOC_Os03g64080|13103.t05636	2189	6225	0.4946	59.8651	retrotransposon protein, putative, Ty1-copia subclass	-	-	-
LOC_Os11g47550|13111.t04241	2185	1178	0.9287	315.772	glycosyl hydrolase, putative, expressed	-	GO:0016787//hydrolase activity	-
LOC_Os07g09340|13107.t00812	2184	3434	0.961	108.273	plasma membrane ATPase, putative, expressed	-	GO:0005215//transporter activity	-
LOC_Os07g41180|13107.t03760	2181	2246	0.9675	165.315	RNA-binding protein-like, putative, expressed	-	GO:0003723//RNA binding	-
LOC_Os10g28610|13110.t02209	2179	6476	0.9209	57.2819	KIP1, putative, expressed	-	GO:0000166//nucleotide binding	-
LOC_Os01g43050|13101.t03740	2176	2897	0.9789	127.873	CENP-C1, putative, expressed	-	-	-
LOC_Os10g30100|13110.t02342	2170	2709	0.9845	136.37	3-5 exonuclease family protein, putative, expressed	-	GO:0003676//nucleic acid binding	-
LOC_Os07g10830|13107.t00961	2169	1930	0.8938	191.324	dolichyl-diphosphooligosaccharide--protein glycosyltransferase 48 kDasubunit precursor, putative, expressed	GO:0005618//cell wall	-	-
LOC_Os04g20220|13104.t01745	2168	2223	0.9735	166.03	elongation factor Tu, putative, expressed	-	GO:0005515//protein binding	-
LOC_Os09g07294|13109.t00526	2165	2467	0.9968	149.402	purity of essence, putative, expressed	-	-	-
LOC_Os03g44150|13103.t03807	2162	1882	0.8316	195.57	aminotransferase, putative, expressed	GO:0005739//mitochondrion	-	-
LOC_Os03g24339|13103.t02161	2156	5252	0.9703	69.8862	PWWP domain containing protein, expressed	-	-	-
LOC_Os01g73560|13101.t06570	2154	1810	0.9657	202.598	leucine rich repeat domain containing protein, putative, expressed	-	GO:0005515//protein binding	-
LOC_Os06g10620|13106.t00936	2152	2477	0.9705	147.905	transcription elongation factor SPT5 homolog 1, putative, expressed	-	GO:0000166//nucleotide binding	-
LOC_Os03g21540|13103.t01933	2150	3264	0.9902	112.139	TKL_IRAK_CrRLK1L-1.8 - The CrRLK1L-1 subfamily has homology to the CrRLK1L homolog, expressed	-	GO:0000166//nucleotide binding	-
LOC_Os11g32720|13111.t02864	2149	1995	0.9739	183.384	zinc knuckle domain containing protein, expressed	-	-	-
LOC_Os04g56740|13104.t05150	2142	3204	0.9844	113.814	IQ calmodulin-binding motif family protein, putative, expressed	-	GO:0005515//protein binding	-
LOC_Os04g52460|13104.t04723	2141	5645	0.9805	64.5684	retrotransposon protein, putative, unclassified, expressed	-	-	-
LOC_Os06g36160|13106.t03292	2140	843	0.8434	432.169	40S ribosomal protein S24, putative, expressed	-	GO:0005198//structural molecule activity	-
LOC_Os05g01820|13105.t00082	2137	1009	0.9415	360.562	cytochrome b5-like Heme/Steroid binding domain containing protein, expressed	-	GO:0003824//catalytic activity	-
LOC_Os03g53230|13103.t04650	2136	1986	0.9743	183.1	bifunctional 3-phosphoadenosine 5-phosphosulfate synthetase, putative, expressed	GO:0005739//mitochondrion	-	-
LOC_Os01g43910|13101.t03824	2135	2798	0.975	129.902	CGMC_MAPKCMGC_2.4 - CGMC includes CDA, MAPK, GSK3, and CLKC kinases, expressed	-	GO:0004871//signal transducer activity	-
LOC_Os02g18660|13102.t01672	2134	2308	0.9034	157.408	expressed protein	-	-	-
LOC_Os09g24260|13109.t02118	2130	3369	0.9249	107.633	WD domain, G-beta repeat domain containing protein, expressed	-	GO:0000166//nucleotide binding	-
LOC_Os08g40230|13108.t03765	2129	1588	0.9553	228.24	expressed protein	-	-	-
LOC_Os11g47809|13111.t04267	2129	697	0.8221	520.008	metallothionein, putative, expressed	-	-	-
LOC_Os07g29450|13107.t02627	2122	3167	0.9583	114.068	expressed protein	-	-	-
LOC_Os12g32240|13112.t02930	2120	1088	0.966	331.722	eukaryotic translation initiation factor 5A, putative, expressed	-	-	GO:0006412//translation
LOC_Os07g36254|13107.t03284	2119	568	0.8803	635.111	60S ribosomal protein L38, putative, expressed	-	GO:0005198//structural molecule activity	-
LOC_Os10g31460|13110.t02467	2117	946	0.8034	380.975	retrotransposon protein, putative, unclassified, expressed	-	-	-
LOC_Os12g13320|13112.t01202	2117	1844	0.9886	195.446	argininosuccinate synthase, chloroplast precursor, putative, expressed	-	GO:0000166//nucleotide binding	-
LOC_Os08g41810|13108.t03921	2110	865	0.8613	415.273	ribosomal protein L22, putative, expressed	-	GO:0005198//structural molecule activity	-
LOC_Os01g52050|13101.t04555	2108	3945	0.9668	90.9684	systemin receptor SR160 precursor, putative, expressed	-	GO:0000166//nucleotide binding	-
LOC_Os05g01020|13105.t00005	2107	4879	0.7981	73.5192	transcriptional repressor, putative, expressed	-	GO:0003700//sequence-specific DNA binding transcription factor activity	-
LOC_Os01g66560|13101.t05939	2106	2405	0.941	149.077	signal recognition particle 72 kDa protein, putative, expressed	-	-	-
LOC_Os01g12880|13101.t01149	2104	2687	0.9341	133.305	VHS and GAT domain containing protein, expressed	-	GO:0005215//transporter activity	-
LOC_Os03g38020|13103.t03267	2094	1199	0.9058	297.32	mps one binder kinase activator-like 1A, putative, expressed	GO:0005634//nucleus	-	-
LOC_Os01g65380|13101.t05828	2094	2534	0.9818	140.682	patellin protein, putative, expressed	-	GO:0005215//transporter activity	-
LOC_Os01g17190|13101.t01563	2088	922	0.9046	385.538	OsCam3 - Calmodulin, expressed	-	GO:0005488//binding	-
LOC_Os07g07974|13107.t00681	2084	2886	0.9598	122.933	tesmin/TSO1-like CXC domain containing protein, expressed	-	GO:0003700//sequence-specific DNA binding transcription factor activity	-
LOC_Os02g58554|13102.t05483	2078	3365	0.901	105.13	expressed protein	-	-	-
LOC_Os09g20990|13109.t01838	2075	3385	0.9793	104.358	trehalose-6-phosphate synthase, putative, expressed	GO:0005739//mitochondrion	-	-
LOC_Os03g60620|13103.t05310	2073	2564	0.9388	137.641	DnaK family protein, putative, expressed	GO:0005739//mitochondrion	-	-
LOC_Os10g32820|13110.t02581	2071	495	0.9899	712.266	60S ribosomal protein L21-2, putative, expressed	-	GO:0005198//structural molecule activity	-
LOC_Os05g06350|13105.t00530	2068	2632	0.9658	133.762	importin subunit alpha, putative, expressed	-	GO:0005215//transporter activity	-
LOC_Os07g49150|13107.t04543	2065	1856	0.9375	189.413	26S protease regulatory subunit 4, putative, expressed	-	GO:0000166//nucleotide binding	-
LOC_Os03g45300|13103.t03914	2065	4183	0.8783	84.0426	transposon protein, putative, unclassified, expressed	-	-	-
LOC_Os07g38730|13107.t03525	2064	1783	0.9591	197.072	tubulin/FtsZ domain containing protein, putative, expressed	-	GO:0005198//structural molecule activity	-
LOC_Os03g48540|13103.t04224	2051	2808	0.8511	124.347	expressed protein	GO:0005886//plasma membrane	-	-
LOC_Os02g27110|13102.t02417	2050	9895	0.9765	35.27	expressed protein	-	-	-
LOC_Os06g07210|13106.t00604	2043	3157	0.9832	110.169	ribonucleoside-diphosphate reductase large subunit, putative, expressed	-	-	-
LOC_Os01g65220|13101.t05812	2042	3841	0.9292	90.5062	XRN 5'-3' exonuclease N-terminus domain containing protein, expressed	-	GO:0003676//nucleic acid binding	-
LOC_Os05g19970|13105.t01781	2041	3317	0.9771	104.753	ZOS5-06 - C2H2 zinc finger protein, expressed	-	GO:0003676//nucleic acid binding	-
LOC_Os01g56490|13101.t04981	2040	4246	0.9056	81.7932	ubiquitin carboxyl-terminal hydrolase, putative, expressed	GO:0005634//nucleus	-	-
LOC_Os04g51960|13104.t04676	2032	2803	0.9893	123.415	expressed protein	-	-	-
LOC_Os12g37720|13112.t03467	2031	4346	0.7692	79.5586	zinc knuckle family protein, expressed	-	-	-
LOC_Os10g42439|13110.t03465	2031	8353	0.9759	41.3937	heat shock protein DnaJ, putative, expressed	-	-	GO:0000003//reproduction
LOC_Os05g29810|13105.t02607	2028	1103	0.9619	313.011	AP2 domain containing protein, expressed	-	GO:0003677//DNA binding	-
LOC_Os03g18690|13103.t01659	2028	1739	0.9408	198.534	26S protease regulatory subunit 4, putative, expressed	-	GO:0000166//nucleotide binding	-
LOC_Os03g07580|13103.t00632	2027	4354	0.9637	79.256	OsNucAP1 - Putative Nucleoporin Autopeptidase homologue, expressed	-	GO:0005215//transporter activity	-
LOC_Os02g13530|13102.t01164	2023	930	0.8688	370.322	40S ribosomal protein S24, putative, expressed	-	GO:0005198//structural molecule activity	-
LOC_Os02g11830|13102.t00990	2022	3429	0.7469	100.388	coatomer subunit beta, putative, expressed	-	GO:0000166//nucleotide binding	-
LOC_Os02g48660|13102.t04491	2015	734	0.9523	467.354	60S ribosomal protein L31, putative, expressed	-	GO:0005198//structural molecule activity	-
LOC_Os04g40874|13104.t03630	2006	2308	0.9549	147.966	glucose-6-phosphate 1-dehydrogenase, cytoplasmic isoform, putative, expressed	-	GO:0003824//catalytic activity	-
LOC_Os08g32100|13108.t02962	1998	3115	0.9493	109.195	transposon protein, putative, CACTA, En/Spm sub-class, expressed	-	-	-
LOC_Os04g42320|13104.t03769	1998	3074	0.9824	110.652	AT hook motif family protein, expressed	GO:0005739//mitochondrion	-	-
LOC_Os03g15480|13103.t01353	1997	1211	0.9339	280.738	heat shock protein DnaJ, putative, expressed	-	-	GO:0009987//cellular process
LOC_Os11g19060|13111.t01678	1994	2276	0.9565	149.149	BABY BOOM 1, putative, expressed	-	-	GO:0000003//reproduction
LOC_Os03g21720|13103.t01952	1992	2575	0.9487	131.698	vacuolar-sorting receptor precursor, putative, expressed	GO:0005794//Golgi apparatus	-	-
LOC_Os01g13730|13101.t01227	1985	1948	0.9476	173.476	WD domain, G-beta repeat domain containing protein, expressed	-	GO:0000166//nucleotide binding	-
LOC_Os05g33940|13105.t03016	1978	1809	0.8668	186.146	alpha/beta hydrolase fold, putative, expressed	-	-	-
LOC_Os02g01510|13102.t00054	1978	1617	0.9895	208.249	lactate/malate dehydrogenase, putative, expressed	-	GO:0003824//catalytic activity	-
LOC_Os02g44520|13102.t04075	1978	4600	0.9148	73.2041	OsSub19 - Putative Subtilisin homologue, expressed	-	GO:0016787//hydrolase activity	-
LOC_Os05g11710|13105.t01015	1973	1029	0.9689	326.422	ribosomal protein L5, putative, expressed	-	GO:0005198//structural molecule activity	-
LOC_Os02g55140|13102.t05140	1973	2215	0.9476	151.642	leucine aminopeptidase, chloroplast precursor, putative, expressed	-	-	GO:0009987//cellular process
LOC_Os02g19820|13102.t01784	1967	1530	0.981	218.867	nodulin MtN3 family protein, putative, expressed	GO:0016020//membrane	-	-
LOC_Os06g12580|13106.t01132	1966	1703	0.9906	196.533	pro-resilin precursor, putative, expressed	-	-	-
LOC_Os10g36810|13110.t02956	1966	5532	0.9244	60.5018	plus-3 domain containing protein, putative, expressed	-	GO:0003676//nucleic acid binding	-
LOC_Os02g04020|13102.t00303	1963	2478	0.9435	134.861	expressed protein	-	GO:0005215//transporter activity	-
LOC_Os01g11040|13101.t00974	1962	4673	0.9223	71.4777	SCAR-like protein 2, putative, expressed	-	-	-
LOC_Os02g50799|13102.t04707	1958	2851	0.9509	116.918	nuclear-pore anchor, putative, expressed	-	-	-
LOC_Os10g35250|13110.t02814	1949	3030	0.9409	109.506	vacuolar protein-sorting protein bro1, putative, expressed	-	-	-
LOC_Os04g54840|13104.t04962	1947	4264	0.9932	77.7349	DNA-directed RNA polymerase subunit, putative, expressed	-	GO:0003677//DNA binding	-
LOC_Os02g27030|13102.t02409	1941	1635	0.9492	202.104	cysteine proteinase 1 precursor, putative, expressed	-	-	GO:0006950//response to stress
LOC_Os10g21940|13110.t01672	1940	6276	0.9444	52.6242	expressed protein	-	GO:0003774//motor activity	-
LOC_Os03g61600|13103.t05400	1936	1569	0.9458	210.063	phosphoribosylformylglycinamidine synthase, putative, expressed	-	GO:0003824//catalytic activity	-
LOC_Os10g41260|13110.t03359	1934	1414	0.9222	232.849	MYB family transcription factor, putative, expressed	-	GO:0003676//nucleic acid binding	-
LOC_Os01g04650|13101.t00350	1933	3441	0.7431	95.6344	PB1 domain containing protein, expressed	-	-	GO:0006464//protein modification process
LOC_Os03g36780|13103.t03164	1932	2753	0.9709	119.473	elongation factor, putative, expressed	-	GO:0000166//nucleotide binding	-
LOC_Os05g48820|13105.t04362	1931	5841	0.9687	56.281	DDT, putative, expressed	-	GO:0003677//DNA binding	-
LOC_Os03g50510|13103.t04402	1931	2166	0.8901	151.772	threonine dehydratase biosynthetic, chloroplast precursor, putative, expressed	-	GO:0003824//catalytic activity	-
LOC_Os04g35910|13104.t03245	1926	1734	0.9677	189.092	coiled-coil domain-containing protein 55, putative, expressed	-	-	-
LOC_Os12g33100|13112.t03011	1926	1946	0.9353	168.492	guanylate kinase, putative, expressed	-	GO:0016301//kinase activity	-
LOC_Os05g05710|13105.t00465	1923	2054	0.982	159.384	serine/threonine-protein phosphatase 2A regulatory subunit B subunitgamma, putative, expressed	-	GO:0005488//binding	-
LOC_Os04g39980|13104.t03541	1923	1805	0.8532	181.372	gibberellin 20 oxidase 2, putative, expressed	-	GO:0003824//catalytic activity	-
LOC_Os01g46980|13101.t04065	1923	1364	0.8966	240.011	vacuolar ATP synthase subunit E, putative, expressed	-	-	-
LOC_Os07g44190|13107.t04050	1923	2176	0.9605	150.448	h/ACA ribonucleoprotein complex subunit 4, putative, expressed	-	GO:0005215//transporter activity	-
LOC_Os09g17760|13109.t01571	1920	3565	0.9739	91.6872	expressed protein	-	-	-
LOC_Os08g36860|13108.t03434	1919	2199	0.9773	148.565	cytochrome P450, putative, expressed	-	GO:0003824//catalytic activity	-
LOC_Os04g30760|13104.t02743	1919	1515	0.9314	215.64	3-oxoacyl-reductase, chloroplast precursor, putative, expressed	-	GO:0003824//catalytic activity	-
LOC_Os03g63750|13103.t05604	1919	2239	0.971	145.911	HSF-type DNA-binding domain containing protein, expressed	-	GO:0003677//DNA binding	-
LOC_Os01g57960|13101.t05120	1918	2302	0.3436	141.844	retrotransposon protein, putative, unclassified, expressed	-	-	-
LOC_Os02g56280|13102.t05252	1910	3331	0.9781	97.6171	zinc finger family protein, putative, expressed	-	GO:0003824//catalytic activity	-
LOC_Os09g08670|13109.t00664	1906	3189	0.9799	101.75	protein of unknown function DUF1296 domain containing protein, expressed	-	-	-
LOC_Os03g11240|13103.t00942	1904	4577	0.9797	70.8195	nucleotidyltransferase, putative, expressed	-	GO:0016740//transferase activity	-
LOC_Os03g49610|13103.t04321	1904	2140	0.9724	151.468	Os3bglu8 - beta-glucosidase, exo-beta-glucansase, high similarity to Os3bglu7, expressed	GO:0005618//cell wall	-	-
LOC_Os05g33730|13105.t02995	1902	2222	0.9226	145.725	gibberellin receptor GID1L2, putative, expressed	-	-	-
LOC_Os03g13560|13103.t01168	1900	2848	0.889	113.574	hydroxyproline-rich glycoprotein family protein, putative, expressed	-	-	-
LOC_Os07g42300|13107.t03869	1899	1386	0.2879	233.254	elongation factor protein, putative, expressed	GO:0005737//cytoplasm	-	-
LOC_Os01g40250|13101.t03472	1891	7661	0.9701	42.0217	down-regulated in metastasis family protein, expressed	GO:0005794//Golgi apparatus	-	-
LOC_Os02g52860|13102.t04912	1889	1634	0.9871	196.81	phosphate carrier protein, mitochondrial precursor, putative, expressed	-	GO:0005488//binding	-
LOC_Os07g25810|13107.t02269	1889	1684	0.9246	190.966	retrotransposon protein, putative, unclassified, expressed	-	-	-
LOC_Os02g58490|13102.t05476	1888	3647	0.8212	88.1319	PINHEAD, putative, expressed	-	-	-
LOC_Os02g04490|13102.t00351	1879	5722	0.9754	55.9044	histone acetyltransferase HAC1, putative, expressed	-	GO:0005515//protein binding	-
LOC_Os12g21890|13112.t01924	1879	2494	0.8974	128.262	PTEN, putative, expressed	-	GO:0016787//hydrolase activity	-
LOC_Os03g60590|13103.t05307	1878	926	0.9374	345.264	actin-depolymerizing factor, putative, expressed	GO:0005622//intracellular	-	-
LOC_Os04g44910|13104.t04014	1876	2675	0.9682	119.392	receptor like protein kinase, putative, expressed	-	GO:0004872//receptor activity	-
LOC_Os03g08440|13103.t00718	1875	1445	0.3253	220.902	ribosomal protein S2, putative, expressed	-	GO:0005198//structural molecule activity	-
LOC_Os08g25310|13108.t02306	1870	2943	0.985	108.173	phosphatidylinositol transfer, putative, expressed	-	GO:0005215//transporter activity	-
LOC_Os02g46520|13102.t04272	1868	1747	0.9519	182.033	hydrolase, putative, expressed	-	-	GO:0009987//cellular process
LOC_Os08g25460|13108.t02319	1867	2100	0.9248	151.353	transcription initiation factor, putative, expressed	GO:0005654//nucleoplasm	-	-
LOC_Os01g57073|13101.t05036	1867	3913	0.8528	81.2272	insulin-degrading enzyme, putative, expressed	-	-	GO:0009987//cellular process
LOC_Os02g04480|13102.t00350	1866	3120	0.9901	101.818	cleavage and polyadenylation specificity factor, putative, expressed	-	GO:0003676//nucleic acid binding	-
LOC_Os06g43090|13106.t03978	1865	1376	0.9767	230.742	MYB transcription factor TaMYB1, putative, expressed	-	GO:0003677//DNA binding	-
LOC_Os08g01930|13108.t00094	1864	2497	0.9563	127.085	KH domain-containing protein, putative, expressed	-	GO:0003676//nucleic acid binding	-
LOC_Os03g61050|13103.t05348	1853	3241	0.9614	97.3338	FG-GAP repeat-containing protein, putative, expressed	-	-	-
LOC_Os01g37960|13101.t03259	1851	1807	0.9258	174.388	hydrolase, putative, expressed	GO:0005783//endoplasmic reticulum	-	-
LOC_Os03g43890|13103.t03784	1851	1755	0.9573	179.555	WD domain, G-beta repeat domain containing protein, expressed	-	GO:0000166//nucleotide binding	-
LOC_Os03g52794|13103.t04606	1847	11361	0.9527	27.6769	phosphatidylinositol kinase, putative, expressed	-	GO:0000166//nucleotide binding	-
LOC_Os01g18670|13101.t01652	1842	3858	0.9808	81.282	MDR-like ABC transporter, putative, expressed	-	GO:0005215//transporter activity	-
LOC_Os06g14406|13106.t01314	1842	2770	0.9715	113.208	SYD, putative, expressed	-	-	-
LOC_Os10g28350|13110.t02184	1839	943	0.9745	331.999	1,2-dihydroxy-3-keto-5-methylthiopentene dioxygenase protein, putative, expressed	-	GO:0005488//binding	-
LOC_Os07g48960|13107.t04523	1839	3461	0.946	90.4581	OsLonP3 - Putative Lon protease homologue, expressed	-	GO:0000166//nucleotide binding	-
LOC_Os02g28830|13102.t02589	1838	2495	0.9752	125.413	tetratricopeptide repeat domain containing protein, expressed	GO:0005634//nucleus	-	-
LOC_Os03g59590|13103.t05213	1835	2463	0.9594	126.835	ATP/GTP/Ca++ binding protein, putative, expressed	-	-	-
LOC_Os01g04160|13101.t00303	1831	3091	0.9295	100.845	expressed protein	-	-	-
LOC_Os04g38620|13104.t03414	1829	1244	0.9807	250.3	NAP domain containing protein, putative, expressed	-	GO:0003677//DNA binding	-
LOC_Os03g32630|13103.t02876	1824	2495	0.9892	124.458	ABC transporter, ATP-binding protein, putative, expressed	-	GO:0005215//transporter activity	-
LOC_Os05g05220|13105.t00416	1824	1683	0.9828	184.505	glioma tumor suppressor candidate region gene 2 protein, putative, expressed	-	-	-
LOC_Os02g07060|13102.t00613	1823	1810	0.916	171.465	tubulin/FtsZ domain containing protein, putative, expressed	-	GO:0005198//structural molecule activity	-
LOC_Os03g38260|13103.t03288	1821	939	0.9191	330.15	60S ribosomal protein L19-3, putative, expressed	-	GO:0005198//structural molecule activity	-
LOC_Os01g08410|13101.t00718	1821	1721	0.9413	180.134	early fruit mRNA, putative, expressed	GO:0005739//mitochondrion	-	-
LOC_Os06g09660|13106.t00845	1815	3168	0.9956	97.5346	auxin response factor, putative, expressed	-	GO:0003700//sequence-specific DNA binding transcription factor activity	-
LOC_Os03g11470|13103.t00965	1812	4017	0.9726	76.7933	DEAD/DEAH box helicase domain containing protein, expressed	-	GO:0000166//nucleotide binding	-
LOC_Os07g47710|13107.t04401	1811	950	0.7274	324.535	60S ribosomal protein L22-2, putative, expressed	GO:0005829//cytosol	-	-
LOC_Os03g08820|13103.t00754	1810	3537	0.9734	87.1185	expressed protein	-	-	-
LOC_Os12g24330|13112.t02161	1810	2745	0.9989	112.254	expressed protein	-	-	-
LOC_Os09g19954|13109.t01735	1809	2145	0.3594	143.575	ribosomal protein, putative	-	GO:0005198//structural molecule activity	-
LOC_Os03g12590|13103.t01072	1804	3342	0.9662	91.8961	coatomer subunit gamma-1, putative, expressed	-	GO:0005515//protein binding	-
LOC_Os01g69990|13101.t06223	1804	4943	0.985	62.1317	GYF domain containing protein, putative, expressed	-	-	-
LOC_Os11g24560|13111.t02073	1801	2807	0.9818	109.229	protein transport protein, putative, expressed	-	GO:0005215//transporter activity	-
LOC_Os05g34770|13105.t03099	1799	871	0.845	351.625	cytochrome c, putative, expressed	-	-	-
LOC_Os01g05470|13101.t00428	1797	2567	0.954	119.176	transcription factor X1, putative, expressed	GO:0005739//mitochondrion	-	-
LOC_Os02g40860|13102.t03747	1795	2404	0.953	127.115	CK1_CaseinKinase_1.5 - CK1 includes the casein kinase 1 kinases, expressed	-	GO:0005488//binding	-
LOC_Os05g48620|13105.t04342	1792	3955	0.9267	77.1363	tRNA-binding arm, putative, expressed	-	-	-
LOC_Os03g17180|13103.t01517	1791	5181	0.9415	58.8504	ABC transporter, ATP-binding protein, putative, expressed	-	GO:0005215//transporter activity	-
LOC_Os07g44740|13107.t04101	1789	628	0.9554	484.973	chaperonin, putative, expressed	-	GO:0005515//protein binding	-
LOC_Os12g09580|13112.t00837	1789	2181	0.9491	139.644	leafbladeless1, putative, expressed	GO:0005739//mitochondrion	-	-
LOC_Os03g02420|13103.t00141	1781	1037	0.9527	292.383	KH domain containing protein, putative, expressed	-	-	-
LOC_Os08g44480|13108.t04182	1781	718	0.6072	422.286	40S ribosomal protein S25, putative, expressed	-	GO:0005198//structural molecule activity	-
LOC_Os03g13590|13103.t01171	1780	2693	0.9755	112.525	potyvirus VPg interacting protein, putative, expressed	-	-	-
LOC_Os03g29460|13103.t02595	1780	791	0.9482	383.099	60S ribosomal protein, putative, expressed	-	GO:0005198//structural molecule activity	-
LOC_Os11g29370|13111.t02532	1776	1898	0.9136	159.299	haloacid dehalogenase-like hydrolase family protein, putative, expressed	-	GO:0016787//hydrolase activity	-
LOC_Os02g27000|13102.t02406	1769	3067	0.9094	98.1931	ATP-binding region, ATPase-like domain containing protein, expressed	-	GO:0000166//nucleotide binding	-
LOC_Os02g46130|13102.t04234	1768	2519	0.9015	119.487	tRNA synthetases class II domain containing protein, expressed	-	GO:0000166//nucleotide binding	-
LOC_Os01g60200|13101.t05329	1762	1861	0.8501	161.186	expressed protein	-	-	-
LOC_Os04g51090|13104.t04584	1759	8043	0.9653	37.2319	tRNA-splicing endonuclease positive effector-related, putative, expressed	-	GO:0003677//DNA binding	-
LOC_Os03g53280|13103.t04655	1759	11747	0.9311	25.4921	WD domain containing protein, putative, expressed	-	GO:0000166//nucleotide binding	-
LOC_Os05g24594|13105.t02141	1757	2071	0.8851	144.43	coatomer subunit delta, putative, expressed	-	-	-
LOC_Os05g36290|13105.t03250	1756	1883	0.2629	158.76	actin, putative, expressed	-	GO:0005198//structural molecule activity	-
LOC_Os06g44300|13106.t04099	1755	2237	0.9915	133.561	WAX2, putative, expressed	-	GO:0003824//catalytic activity	-
LOC_Os02g52010|13102.t04830	1755	1421	0.9331	210.257	phosphate-induced protein 1 conserved region domain containing protein, expressed	GO:0005618//cell wall	-	-
LOC_Os08g24420|13108.t02217	1754	4412	0.9676	67.6801	SWP, putative, expressed	-	-	-
LOC_Os10g36470|13110.t02926	1753	1614	0.9176	184.904	peptidase, M24 family protein, putative, expressed	-	-	GO:0009987//cellular process
LOC_Os02g19860|13102.t01788	1753	4086	0.9917	73.0383	pre-mRNA-splicing factor ATP-dependent RNA helicase, putative, expressed	-	GO:0000166//nucleotide binding	-
LOC_Os06g10520|13106.t00926	1749	2703	0.9508	110.157	pantothenate kinase, putative, expressed	-	GO:0016301//kinase activity	-
LOC_Os05g49150|13105.t04395	1746	2144	0.9818	138.639	eukaryotic translation initiation factor 3 subunit D, putative, expressed	-	-	GO:0006412//translation
LOC_Os11g11390|13111.t01036	1744	1059	0.9613	280.361	ribosomal protein, putative, expressed	-	GO:0005198//structural molecule activity	-
LOC_Os12g07670|13112.t00649	1743	2430	0.9597	122.112	transmembrane 9 superfamily member, putative, expressed	-	GO:0005515//protein binding	-
LOC_Os12g38490|13112.t03539	1736	2923	0.9415	101.109	SCARECROW, putative, expressed	-	GO:0003700//sequence-specific DNA binding transcription factor activity	-
LOC_Os04g02730|13104.t00164	1736	2505	0.9178	117.98	tRNA-dihydrouridine synthase 3-like, putative, expressed	-	-	GO:0008152//metabolic process
LOC_Os10g28710|13110.t02219	1736	2322	0.9444	127.278	expressed protein	-	-	-
LOC_Os03g50540|13103.t04405	1731	2764	0.9884	106.617	2Fe-2S iron-sulfur cluster binding domain containing protein, expressed	-	GO:0003824//catalytic activity	-
LOC_Os04g56646|13104.t05141	1729	1470	0.9463	200.237	MEE34, putative, expressed	-	-	-
LOC_Os09g21110|13109.t01850	1729	4023	0.9172	73.1665	leucyl-tRNA synthetase, cytoplasmic, putative, expressed	-	GO:0000166//nucleotide binding	-
LOC_Os06g43760|13106.t04042	1729	3946	0.9539	74.5942	tRNA synthetase class I, putative, expressed	-	-	GO:0000003//reproduction
LOC_Os06g02180|13106.t00108	1729	4214	0.9556	69.8502	CSLD2 - cellulose synthase-like family D, expressed	GO:0005783//endoplasmic reticulum	-	-
LOC_Os12g03090|13112.t00203	1728	1002	0.8733	293.591	ribosomal protein, putative, expressed	-	GO:0005198//structural molecule activity	-
LOC_Os08g37320|13108.t03479	1723	1002	0.9521	292.742	expressed protein	-	-	-
LOC_Os03g08460|13103.t00720	1722	1430	0.9839	205.005	AP2 domain containing protein, expressed	-	GO:0003677//DNA binding	-
LOC_Os09g30478|13109.t02733	1721	1418	0.9781	206.62	expressed protein	-	GO:0003677//DNA binding	-
LOC_Os07g05580|13107.t00451	1721	832	0.8738	352.148	ribosomal protein L7Ae, putative, expressed	-	GO:0005198//structural molecule activity	-
LOC_Os05g51590|13105.t04642	1720	1439	0.9194	203.486	N-rich protein, putative, expressed	-	-	-
LOC_Os12g38970|13112.t03587	1720	2406	0.9165	121.703	VIP4, putative, expressed	-	-	-
LOC_Os01g10840|13101.t00954	1720	1846	0.9973	158.622	CGMC_GSK.2 - CGMC includes CDA, MAPK, GSK3, and CLKC kinases, expressed	-	GO:0004871//signal transducer activity	-
LOC_Os03g05720|13103.t00452	1720	3122	0.9872	93.7913	WD domain, G-beta repeat domain containing protein, expressed	-	GO:0000166//nucleotide binding	-
LOC_Os09g37100|13109.t03195	1719	3186	0.9454	91.8538	phospholipase D, putative, expressed	GO:0005886//plasma membrane	-	-
LOC_Os02g14130|13102.t01223	1718	2112	0.884	138.483	CGMC_GSK.4 - CGMC includes CDA, MAPK, GSK3, and CLKC kinases, expressed	-	GO:0004871//signal transducer activity	-
LOC_Os07g46590|13107.t04288	1713	3775	0.9881	77.2516	SNF2 family N-terminal domain containing protein, expressed	-	GO:0000166//nucleotide binding	-
LOC_Os03g58430|13103.t05108	1711	901	0.9112	323.29	40S ribosomal protein S15, putative, expressed	-	GO:0005198//structural molecule activity	-
LOC_Os03g11890|13103.t01004	1711	5003	0.9097	58.2219	potyvirus VPg interacting protein, putative, expressed	-	-	-
LOC_Os10g33680|13110.t02661	1709	2615	0.9721	111.26	serine/threonine-protein phosphatase 2A regulatory subunit B subunitbeta, putative, expressed	-	GO:0005488//binding	-
LOC_Os04g46310|13104.t04147	1707	6429	0.7038	45.202	HEAT repeat family protein, putative, expressed	-	-	-
LOC_Os09g29630|13109.t02641	1705	3210	0.9841	90.4246	NOL1/NOP2/sun family protein, putative, expressed	-	-	-
LOC_Os02g08010|13102.t00709	1703	2429	0.9848	119.359	LTPL43 - Protease inhibitor/seed storage/LTP family protein precursor, putative, expressed	-	GO:0005215//transporter activity	-
LOC_Os07g04240|13107.t00318	1702	2349	0.8301	123.351	succinate dehydrogenase flavoprotein subunit,mitochondrial precursor, putative, expressed	GO:0005739//mitochondrion	-	-
LOC_Os02g27769|13102.t02485	1701	710	0.9634	407.862	40S ribosomal protein S27, putative, expressed	-	GO:0005198//structural molecule activity	-
LOC_Os01g46710|13101.t04038	1701	4742	0.9294	61.0675	transposon protein, putative, CACTA, En/Spm sub-class, expressed	-	-	-
LOC_Os03g40110|13103.t03460	1699	3283	0.9516	88.1028	nop14-like family protein, expressed	-	-	-
LOC_Os03g01740|13103.t00076	1698	829	0.9867	348.699	expressed protein	-	-	-
LOC_Os02g57540|13102.t05379	1698	993	0.854	291.109	60S ribosomal protein L28-1, putative, expressed	-	GO:0005198//structural molecule activity	-
LOC_Os05g34150|13105.t03037	1697	1356	0.9934	213.054	glutathione S-transferase, putative, expressed	-	GO:0016740//transferase activity	-
LOC_Os03g02260|13103.t00125	1696	2603	0.9524	110.922	DnaK family protein, putative, expressed	GO:0005739//mitochondrion	-	-
LOC_Os04g51690|13104.t04646	1692	2301	0.9804	125.185	glycosyl hydrolase family 47 domain contain protein, expressed	GO:0005794//Golgi apparatus	-	-
LOC_Os05g05840|13105.t00478	1691	2961	0.925	97.2237	tRNA synthetase class II core domain containing protein, expressed	-	GO:0000166//nucleotide binding	-
LOC_Os11g38959|13111.t03436	1688	1060	0.5943	271.103	40S ribosomal protein S9-2, putative, expressed	-	GO:0005198//structural molecule activity	-
LOC_Os01g59850|13101.t05296	1688	3287	0.9556	87.4258	GTPase-activating protein, putative, expressed	-	GO:0003677//DNA binding	-
LOC_Os06g08080|13106.t00690	1686	2876	0.9767	99.8012	inorganic H+ pyrophosphatase, putative, expressed	GO:0005739//mitochondrion	-	-
LOC_Os03g16400|13103.t01441	1685	2215	0.9354	129.507	expressed protein	-	-	-
LOC_Os01g03950|13101.t00283	1685	3485	0.94	82.3122	glycosyl hydrolase, family 31, putative, expressed	GO:0005783//endoplasmic reticulum	-	-
LOC_Os07g14850|13107.t01350	1685	4109	0.9486	69.8121	CESA6 - cellulose synthase, expressed	GO:0005783//endoplasmic reticulum	-	-
LOC_Os01g56600|13101.t04992	1681	2106	0.9416	135.887	signal recognition particle 54 kDa protein, putative, expressed	-	GO:0000166//nucleotide binding	-
LOC_Os06g30310|13106.t02715	1678	4359	0.8734	65.5348	alpha-glucan water dikinase, chloroplast precursor, putative, expressed	GO:0005739//mitochondrion	-	-
LOC_Os05g48855|13105.t04720	1677	1849	0.9589	154.406	GTP binding protein, putative, expressed	-	GO:0000166//nucleotide binding	-
LOC_Os01g41550|13101.t03596	1676	1893	0.9826	150.727	aspartic proteinase, putative, expressed	-	GO:0003677//DNA binding	-
LOC_Os02g01520|13102.t00055	1676	1917	0.8367	148.84	IQ calmodulin-binding motif family protein, putative, expressed	-	-	-
LOC_Os03g60400|13103.t05288	1674	972	0.9609	293.195	40S ribosomal protein S23, putative, expressed	-	GO:0005198//structural molecule activity	-
LOC_Os01g03520|13101.t00244	1672	3960	0.9573	71.88	ubiquitin conjugating enzyme protein, putative, expressed	-	-	-
LOC_Os07g18050|13107.t01669	1670	1778	0.9286	159.901	RNA-binding motif protein, putative, expressed	-	GO:0003676//nucleic acid binding	-
LOC_Os03g51020|13103.t04443	1670	4520	0.9369	62.8992	expressed protein	-	GO:0000166//nucleotide binding	-
LOC_Os05g28300|13105.t02506	1669	4481	0.9837	63.4086	expressed protein	-	-	-
LOC_Os02g42040|13102.t03817	1669	4437	0.9829	64.0374	MIF4G domain containing protein, putative, expressed	-	GO:0003723//RNA binding	-
LOC_Os01g66500|13101.t05934	1668	4682	0.9739	60.6501	phosphoribosylformylglycinamidine synthase, putative, expressed	-	GO:0003824//catalytic activity	-
LOC_Os03g61560|13103.t05396	1668	2304	0.9835	123.248	expressed protein	-	-	-
LOC_Os03g50340|13103.t04387	1667	4220	0.6855	67.2497	coatomer alpha subunit, putative, expressed	-	GO:0000166//nucleotide binding	-
LOC_Os03g22180|13103.t01998	1666	892	0.9339	317.963	60S ribosomal protein L18-3, putative, expressed	-	GO:0005198//structural molecule activity	-
LOC_Os02g48964|13102.t04521	1665	2100	0.9395	134.978	WD-40 repeat family protein, putative, expressed	-	GO:0000166//nucleotide binding	-
LOC_Os09g37860|13109.t03274	1664	2578	0.9697	109.885	NOL1/NOP2/sun family protein, putative, expressed	GO:0005730//nucleolus	-	-
LOC_Os03g29960|13103.t02632	1663	2034	0.9789	139.19	DEK C terminal domain containing protein, expressed	GO:0005739//mitochondrion	-	-
LOC_Os08g24946|13108.t02269	1659	3972	0.9683	71.1057	EDM2, putative, expressed	-	GO:0003700//sequence-specific DNA binding transcription factor activity	-
LOC_Os06g20090|13106.t01827	1654	5669	0.9582	49.6702	NUP155, putative, expressed	GO:0005886//plasma membrane	-	-
LOC_Os01g60440|13101.t05350	1654	2952	0.9654	95.3864	HEAT repeat family protein, putative, expressed	-	GO:0016301//kinase activity	-
LOC_Os09g24250|13109.t02117	1652	2541	0.9319	110.681	ubiquitin carboxyl-terminal hydrolase domain containing protein, expressed	-	-	GO:0009056//catabolic process
LOC_Os06g04990|13106.t00383	1651	1006	0.7406	279.393	early nodulin 93 ENOD93 protein, putative, expressed	GO:0005739//mitochondrion	-	-
LOC_Os05g34270|13105.t03049	1649	2711	0.9144	103.552	inactive receptor kinase At1g27190 precursor, putative, expressed	-	GO:0000166//nucleotide binding	-
LOC_Os04g39700|13104.t03518	1646	974	0.9487	287.699	60S ribosomal protein L6, putative, expressed	-	GO:0005198//structural molecule activity	-
LOC_Os03g06620|13103.t00538	1643	1418	0.8914	197.255	1,2-dihydroxy-3-keto-5-methylthiopentene dioxygenase protein, putative, expressed	-	GO:0005488//binding	-
LOC_Os03g01710|13103.t00073	1642	4964	0.9974	56.313	expressed protein	-	GO:0000166//nucleotide binding	-
LOC_Os04g42380|13104.t03775	1640	877	0.9635	318.355	ribosomal protein S17, putative, expressed	-	GO:0005198//structural molecule activity	-
LOC_Os06g04020|13106.t00290	1639	1498	0.7363	186.266	histone H1, putative, expressed	-	GO:0003677//DNA binding	-
LOC_Os01g61780|13101.t05479	1638	3186	0.9529	87.5256	vacuolar ATP synthase 98 kDa subunit, putative, expressed	-	-	-
LOC_Os04g32710|13104.t02927	1638	705	0.9021	395.541	40S ribosomal protein S27, putative, expressed	-	GO:0005198//structural molecule activity	-
LOC_Os05g48590|13105.t04339	1631	1574	0.8374	176.407	OsIAA19 - Auxin-responsive Aux/IAA gene family member, expressed	-	GO:0003700//sequence-specific DNA binding transcription factor activity	-
LOC_Os04g42840|13104.t03815	1631	4899	0.9661	56.6779	HEAT repeat family protein, putative, expressed	-	-	-
LOC_Os10g31970|13110.t02514	1630	4917	0.9725	56.4358	SNF2 family N-terminal domain containing protein, expressed	-	GO:0000166//nucleotide binding	-
LOC_Os12g40520|13112.t03739	1626	3955	0.9363	69.9908	MATH domain containing protein, expressed	-	GO:0016787//hydrolase activity	-
LOC_Os03g57690|13103.t05040	1619	4068	0.8056	67.7537	aldehyde oxidase, putative	-	GO:0003824//catalytic activity	-
LOC_Os06g01700|13106.t00065	1618	1152	0.8325	239.107	CWC15 homolog A, putative, expressed	-	-	-
LOC_Os05g05230|13105.t00417	1614	3806	0.9172	72.1941	expressed protein	-	GO:0000166//nucleotide binding	-
LOC_Os06g01490|13106.t00045	1611	2411	0.939	113.754	monocopper oxidase, putative, expressed	-	GO:0003824//catalytic activity	-
LOC_Os03g16440|13103.t01445	1609	3233	0.9134	84.7261	outer membrane protein, OMP85 family, putative, expressed	GO:0005739//mitochondrion	-	-
LOC_Os09g36860|13109.t03170	1607	784	0.9898	348.953	acyl carrier protein, putative, expressed	-	GO:0005215//transporter activity	-
LOC_Os03g64110|13103.t05638	1605	1762	0.9699	155.073	WD domain, G-beta repeat domain containing protein, expressed	-	GO:0000166//nucleotide binding	-
LOC_Os06g43790|13106.t04045	1602	5475	0.9755	49.8133	transcription initiation factor TFIID subunit 1, putative, expressed	-	-	-
LOC_Os08g03520|13108.t00254	1602	1194	0.7814	228.415	retrotransposon protein, putative, Ty1-copia subclass, expressed	-	-	-
LOC_Os03g31300|13103.t02754	1600	3575	0.9818	76.1923	chaperone protein clpB 1, putative, expressed	-	GO:0000166//nucleotide binding	-
LOC_Os03g06510|13103.t00528	1596	8319	0.9413	32.661	KIP1, putative, expressed	-	GO:0000166//nucleotide binding	-
LOC_Os01g54910|13101.t04826	1596	2672	0.9719	101.687	GTP-binding protein typA/bipA, putative, expressed	-	GO:0000166//nucleotide binding	-
LOC_Os12g24540|13112.t02179	1595	4617	0.9381	58.8123	PHD-finger family protein, expressed	-	GO:0003677//DNA binding	-
LOC_Os05g33390|13105.t02960	1595	4278	0.9289	63.4727	cation-transporting ATPase, putative, expressed	-	GO:0005215//transporter activity	-
LOC_Os03g13800|13103.t01190	1593	909	0.9329	298.345	ribosomal protein L7Ae, putative, expressed	-	GO:0003723//RNA binding	-
LOC_Os01g21320|13101.t01858	1593	1820	0.9654	149.009	NAD dependent epimerase/dehydratase family domain containing protein, expressed	-	GO:0003824//catalytic activity	-
LOC_Os05g33600|13105.t02983	1589	1918	0.8905	141.04	cytochrome P450 72A1, putative, expressed	GO:0005739//mitochondrion	-	-
LOC_Os01g58240|13101.t05143	1586	2511	0.9725	107.528	OsSub6 - Putative Subtilisin homologue, expressed	GO:0005576//extracellular region	-	-
LOC_Os07g09600|13107.t00836	1586	1300	0.9831	207.695	vesicle-associated membrane protein, putative, expressed	GO:0016020//membrane	-	-
LOC_Os11g40140|13111.t03551	1585	1241	0.7994	217.433	peptidase, T1 family, putative, expressed	GO:0005829//cytosol	-	-
LOC_Os02g26984|13102.t02405	1579	2943	0.9422	91.3396	expressed protein	-	-	-
LOC_Os05g46290|13105.t04159	1579	2149	0.9586	125.087	T-complex protein, putative, expressed	GO:0005737//cytoplasm	-	-
LOC_Os06g03486|13106.t00237	1578	783	0.963	343.093	expressed protein	-	-	-
LOC_Os01g43330|13101.t03769	1578	3403	0.9445	78.9427	extra-large G-protein-related, putative, expressed	-	-	-
LOC_Os05g46580|13105.t04187	1574	1674	0.9265	160.072	polyprenyl synthetase, putative, expressed	-	-	GO:0006629//lipid metabolic process
LOC_Os08g23360|13108.t02111	1574	1860	0.9452	144.065	signal recognition particle 68 kDa protein, putative, expressed	-	-	-
LOC_Os05g48020|13105.t04282	1572	1307	0.9487	204.759	SNARE domain containing protein, putative, expressed	GO:0005886//plasma membrane	-	-
LOC_Os03g52490|13103.t04580	1572	1494	0.9625	179.13	nucleic acid binding protein, putative, expressed	GO:0005618//cell wall	-	-
LOC_Os01g07490|13101.t00628	1570	5812	0.9716	45.9876	RST1, putative, expressed	-	-	-
LOC_Os04g40720|13104.t03614	1570	4375	0.9223	61.0926	expressed protein	-	-	-
LOC_Os01g18070|13101.t01596	1569	1254	0.925	213.006	bacterial transferase hexapeptide domain containing protein, expressed	-	-	-
LOC_Os03g12670|13103.t01080	1568	2604	0.3472	102.511	expressed protein	-	-	-
LOC_Os06g21560|13106.t01972	1565	2129	0.9897	125.143	CDK5RAP3, putative, expressed	-	-	-
LOC_Os06g38980|13106.t03569	1561	3121	0.587	85.1483	polyadenylate-binding protein, putative, expressed	-	GO:0003723//RNA binding	-
LOC_Os09g25320|13109.t02219	1561	826	0.9758	321.729	ubiquitin family protein, putative, expressed	-	GO:0005515//protein binding	-
LOC_Os05g44050|13105.t03931	1560	1121	0.934	236.911	ras-related protein, putative, expressed	-	GO:0000166//nucleotide binding	-
LOC_Os02g04050|13102.t00306	1557	2085	0.9573	127.13	chromosome segregation protein, putative, expressed	-	GO:0000166//nucleotide binding	-
LOC_Os04g42700|13104.t03802	1556	3997	0.9287	66.2739	receptor-like protein kinase precursor, putative, expressed	-	GO:0000166//nucleotide binding	-
LOC_Os05g05780|13105.t00472	1553	4228	0.9085	62.5322	chromatin-remodeling complex ATPase chain, putative, expressed	-	GO:0000166//nucleotide binding	-
LOC_Os01g53700|13101.t04710	1552	2102	0.9634	125.697	mitochondrial-processing peptidase subunit, mitochondrial precursor, putative, expressed	GO:0005739//mitochondrion	-	-
LOC_Os02g29140|13102.t02620	1552	1779	0.9961	148.519	ankyrin, putative, expressed	-	GO:0000166//nucleotide binding	-
LOC_Os12g40550|13112.t03742	1550	1973	0.9868	133.743	peptidase, putative, expressed	-	-	GO:0009987//cellular process
LOC_Os07g01020|13107.t00002	1548	1415	0.9378	186.244	SOR/SNZ family protein, putative, expressed	-	-	-
LOC_Os09g10960|13109.t00891	1547	6041	0.9338	43.5962	SWP, putative, expressed	-	-	-
LOC_Os03g01530|13103.t00055	1547	1735	0.9706	151.795	tubulin/FtsZ domain containing protein, putative, expressed	-	GO:0005198//structural molecule activity	-
LOC_Os06g49810|13106.t04650	1545	2286	0.9882	115.059	glycosyl transferase family 8, putative, expressed	-	-	GO:0005975//carbohydrate metabolic process
LOC_Os02g37870|13102.t03439	1544	1380	0.9428	190.474	Brix domain containing protein, putative, expressed	-	-	-
LOC_Os01g10610|13101.t00932	1543	1539	0.9142	170.685	BES1/BZR1 homolog protein, putative, expressed	-	GO:0030528//transcription regulator activity	-
LOC_Os08g43130|13108.t04052	1542	4634	0.9795	56.6494	NAP1, putative, expressed	-	-	-
LOC_Os04g40060|13104.t03550	1540	3277	0.9368	80.0039	transposon protein, putative, unclassified, expressed	-	-	-
LOC_Os06g40600|13106.t03730	1536	3563	0.9896	73.3909	elongation factor, putative, expressed	-	GO:0000166//nucleotide binding	-
LOC_Os05g14550|13105.t01251	1536	4458	0.9904	58.6568	Phosphatidylinositol kinase and FAT containing domain protein, putative, expressed	-	GO:0016301//kinase activity	-
LOC_Os08g04180|13108.t00321	1536	1829	0.7638	142.97	tryptophan synthase beta chain 1, putative, expressed	-	GO:0003824//catalytic activity	-
LOC_Os06g43630|13106.t04029	1535	3490	0.9828	74.8773	sucrose-phosphate synthase, putative, expressed	-	-	GO:0005975//carbohydrate metabolic process
LOC_Os04g31900|13104.t02850	1534	3633	0.9719	71.8831	calmodulin-binding transcription activator 4, putative, expressed	-	GO:0005515//protein binding	-
LOC_Os01g70980|13101.t06321	1533	1041	0.9664	250.702	expressed protein	-	-	-
LOC_Os06g49490|13106.t04617	1531	801	0.8789	325.394	ZOS6-10 - C2H2 zinc finger protein, expressed	-	GO:0003676//nucleic acid binding	-
LOC_Os09g21210|13109.t01860	1531	2716	0.9683	95.9649	beta-glucan-binding protein 4, putative, expressed	-	GO:0016787//hydrolase activity	-
LOC_Os08g42000|13108.t03940	1529	923	0.7844	282.015	nuclear transport factor, putative, expressed	-	GO:0003723//RNA binding	-
LOC_Os02g50330|13102.t04657	1529	3602	0.9964	72.2655	RNA-dependent RNA polymerase, putative, expressed	-	GO:0003676//nucleic acid binding	-
LOC_Os03g18570|13103.t01648	1528	968	0.8502	268.729	40S ribosomal protein S7, putative, expressed	-	GO:0005198//structural molecule activity	-
LOC_Os01g42030|13101.t03644	1526	1998	0.9439	130.025	mitochondrial chaperone BCS1, putative, expressed	-	GO:0000166//nucleotide binding	-
LOC_Os06g44890|13106.t04158	1525	3936	0.9515	65.9602	villin protein, putative, expressed	-	GO:0005515//protein binding	-
LOC_Os07g44320|13107.t04062	1523	2958	0.9412	87.6534	expressed protein	-	GO:0003674//molecular_function	-
LOC_Os03g03830|13103.t00272	1520	3905	0.9706	66.2658	EF hand family protein, putative, expressed	-	GO:0005488//binding	-
LOC_Os04g43130|13104.t03843	1518	3189	0.9382	81.0372	transcriptional corepressor LEUNIG, putative, expressed	-	GO:0000166//nucleotide binding	-
LOC_Os04g55510|13104.t05028	1516	2891	0.9744	89.2726	zinc finger, C3HC4 type domain containing protein, expressed	-	GO:0005488//binding	-
LOC_Os06g41010|13106.t03773	1515	1428	0.0931	180.614	zinc finger A20 and AN1 domain-containing stress-associated protein, putative, expressed	-	-	-
LOC_Os07g42600|13107.t03897	1515	2243	0.9331	114.987	aminotransferase, classes I and II, domain containing protein, expressed	-	GO:0003824//catalytic activity	-
LOC_Os03g21080|13103.t01890	1514	3298	0.9921	78.1524	guanine nucleotide exchange factor, putative, expressed	-	-	-
LOC_Os02g57650|13102.t05390	1513	2575	0.9682	100.03	No apical meristem protein, putative, expressed	-	GO:0003700//sequence-specific DNA binding transcription factor activity	-
LOC_Os04g58710|13104.t05344	1512	2134	0.8894	120.621	AMP-binding domain containing protein, expressed	-	GO:0000166//nucleotide binding	-
LOC_Os03g56190|13103.t04884	1509	777	0.8829	330.625	cytochrome c oxidase-related, putative, expressed	GO:0005739//mitochondrion	-	-
LOC_Os07g09580|13107.t00834	1507	2938	0.5494	87.323	aminoacyl-tRNA synthetase, putative, expressed	-	GO:0003824//catalytic activity	-
LOC_Os02g57390|13102.t05364	1507	3805	0.9827	67.4257	pumilio-family RNA binding protein, putative, expressed	-	GO:0003723//RNA binding	-
LOC_Os07g08660|13107.t00745	1503	838	0.9403	305.339	40S ribosomal protein S15, putative, expressed	-	GO:0005198//structural molecule activity	-
LOC_Os03g01320|13103.t00034	1503	1094	0.213	233.888	LTPL116 - Protease inhibitor/seed storage/LTP family protein precursor, expressed	-	-	-
LOC_Os11g04460|13111.t00342	1502	3365	0.8146	75.9892	calcium-transporting ATPase, plasma membrane-type, putative, expressed	-	GO:0005215//transporter activity	-
LOC_Os06g01390|13106.t00035	1502	2785	0.9512	91.8146	acyl-coenzyme A oxidase 1.2, peroxisomal, putative, expressed	-	GO:0003824//catalytic activity	-
LOC_Os05g50370|13105.t04518	1502	4636	0.928	55.1561	dnaJ domain containing protein, expressed	-	-	GO:0009987//cellular process
LOC_Os10g31864|13110.t02506	1499	11520	0.9201	22.1522	conserved hypothetical protein	-	-	-
LOC_Os09g39270|13109.t03410	1499	4198	0.9786	60.7892	ZOS9-20 - C2H2 zinc finger protein, expressed	-	-	-
LOC_Os10g36760|13110.t02952	1496	2065	0.9646	123.333	OsProCP3 - Putative Lysosomal Pro-x Carboxypeptidase homologue, expressed	GO:0005764//lysosome	-	-
LOC_Os09g15750|13109.t01372	1495	3323	0.8829	76.591	proteasome/cyclosome repeat containing protein, expressed	-	-	-
LOC_Os01g62230|13101.t05524	1495	866	0.9642	293.894	Core histone H2A/H2B/H3/H4 domain containing protein, putative, expressed	-	GO:0003677//DNA binding	-
LOC_Os05g37690|13105.t03341	1494	2636	0.8782	96.4878	OsFBL23 - F-box domain and LRR containing protein, expressed	-	GO:0003824//catalytic activity	-
LOC_Os02g54110|13102.t05038	1492	4192	0.9268	60.5919	expressed protein	-	-	-
LOC_Os03g06410|13103.t00520	1491	3699	0.9029	68.6215	protein kinase domain containing protein, expressed	-	GO:0000166//nucleotide binding	-
LOC_Os09g24440|13109.t02136	1488	4614	0.9564	54.9025	expressed protein	-	-	-
LOC_Os07g32430|13107.t02916	1487	4260	0.9601	59.4249	pre-mRNA-splicing factor ATP-dependent RNA helicase PRP16, putative, expressed	-	GO:0000166//nucleotide binding	-
LOC_Os05g06980|13105.t00591	1487	2428	0.9563	104.263	expressed protein	-	-	-
LOC_Os03g18810|13103.t01671	1487	1821	0.9456	139.017	aminotransferase, classes I and II, domain containing protein, expressed	-	GO:0016740//transferase activity	-
LOC_Os12g05420|13112.t00432	1486	1881	0.9718	134.492	calmodulin-binding protein, putative, expressed	-	GO:0005515//protein binding	-
LOC_Os06g41770|13106.t03847	1486	1476	0.8591	171.396	bZIP transcription factor domain containing protein, expressed	-	-	-
LOC_Os05g33430|13105.t02964	1484	1742	0.9856	145.028	xyloglucanase inhibitor, putative, expressed	GO:0005618//cell wall	-	-
LOC_Os03g48080|13103.t04181	1484	827	0.9698	305.489	CHCH domain containing protein, expressed	-	-	-
LOC_Os01g02880|13101.t00181	1480	1531	0.9895	164.571	fructose-bisphospate aldolase isozyme, putative, expressed	-	GO:0003824//catalytic activity	-
LOC_Os03g43860|13103.t03781	1479	1077	0.9229	233.787	SNF7 domain containing protein, putative, expressed	-	-	-
LOC_Os05g37330|13105.t03306	1479	819	0.906	307.434	60S acidic ribosomal protein, putative, expressed	-	GO:0005198//structural molecule activity	-
LOC_Os10g33230|13110.t02617	1478	5261	0.8804	47.827	RNA recognition motif containing protein, putative, expressed	-	GO:0003676//nucleic acid binding	-
LOC_Os11g05850|13111.t00486	1478	5438	0.5051	46.2703	cyclin-T1-3, putative, expressed	-	-	GO:0007049//cell cycle
LOC_Os10g34710|13110.t02764	1476	3755	0.9595	66.9181	myosin-2 heavy chain, non muscle, putative, expressed	-	GO:0003774//motor activity	-
LOC_Os03g59050|13103.t05162	1475	2508	0.9298	100.122	DEAD-box ATP-dependent RNA helicase, putative, expressed	-	GO:0000166//nucleotide binding	-
LOC_Os08g24760|13108.t02250	1474	3771	0.9512	66.5439	ATP-dependent RNA helicase, putative, expressed	-	GO:0000166//nucleotide binding	-
LOC_Os02g50880|13102.t04715	1474	2201	0.8864	114.01	OsDegp3 - Putative Deg protease homologue, expressed	-	-	GO:0009987//cellular process
LOC_Os08g01180|13108.t00017	1469	2337	0.9564	107.011	nicalin, putative, expressed	GO:0005783//endoplasmic reticulum	-	-
LOC_Os11g21990|13111.t01866	1467	1760	0.3409	141.901	expressed protein	-	-	GO:0006412//translation
LOC_Os10g30450|13110.t02378	1467	1475	0.9593	169.319	heavy-metal-associated domain-containing protein, putative, expressed	-	GO:0005488//binding	-
LOC_Os06g49800|13106.t04649	1466	2675	0.9772	93.2991	ubiquitin interaction motif family protein, expressed	-	-	-
LOC_Os02g07790|13102.t00687	1465	1999	0.946	124.765	serine/threonine-protein kinase HT1, putative, expressed	-	GO:0000166//nucleotide binding	-
LOC_Os07g45160|13107.t04146	1463	5637	0.962	44.1838	SAC3/GANP family protein, expressed	-	-	-
LOC_Os05g05160|13105.t00410	1463	2805	0.9494	88.793	CGMC_MAPKCGMC_2.1 - CGMC includes CDA, MAPK, GSK3, and CLKC kinases, expressed	-	GO:0004871//signal transducer activity	-
LOC_Os01g09200|13101.t00795	1462	2378	0.9441	104.665	AGC_AGC_other_NDRh_TRCd.1 - ACG kinases include homologs to PKA, PKG and PKC, expressed	-	GO:0000166//nucleotide binding	-
LOC_Os08g39090|13108.t03652	1460	1951	0.958	127.398	coiled-coil domain containing 49, putative, expressed	-	-	-
LOC_Os04g32660|13104.t02922	1458	1686	0.8031	147.22	cytochrome b-c1 complex subunit Rieske, mitochondrial precursor, putative, expressed	GO:0005739//mitochondrion	-	-
LOC_Os02g50550|13102.t04682	1458	3397	0.9965	73.0683	dynamin, putative, expressed	-	GO:0000166//nucleotide binding	-
LOC_Os01g70380|13101.t06262	1454	2371	0.9199	104.4	serine palmitoyltransferase 2, putative, expressed	-	GO:0005515//protein binding	-
LOC_Os08g27170|13108.t02485	1453	1563	0.9738	158.261	calmodulin binding protein, putative	-	GO:0005515//protein binding	-
LOC_Os05g08990|13105.t00787	1449	2841	0.9578	86.8289	glutaminyl-tRNA synthetase, putative, expressed	-	GO:0000166//nucleotide binding	-
LOC_Os06g35520|13106.t03228	1447	1436	0.9039	171.546	peroxidase precursor, putative, expressed	-	GO:0003824//catalytic activity	-
LOC_Os08g06040|13108.t00500	1446	693	0.9697	355.224	60S ribosomal protein L34, putative, expressed	-	GO:0005198//structural molecule activity	-
LOC_Os08g34950|13108.t03244	1445	6347	0.9644	38.7585	chaperonin Cpn60/TCP-1, putative, expressed	-	GO:0005488//binding	-
LOC_Os03g51640|13103.t04501	1443	2223	0.892	110.508	expressed protein	GO:0005794//Golgi apparatus	-	-
LOC_Os03g13300|13103.t01142	1442	2149	0.9251	114.234	glutamate decarboxylase, putative, expressed	-	GO:0003824//catalytic activity	-
LOC_Os11g19130|13111.t01684	1442	2563	0.9208	95.782	expressed protein	-	-	-
LOC_Os12g06020|13112.t00489	1441	1576	0.9365	155.659	mRNA-decapping enzyme, putative, expressed	-	-	-
LOC_Os06g14080|13106.t01283	1440	2760	0.8428	88.822	ATMAP70 protein, putative, expressed	-	-	-
LOC_Os07g29360|13107.t02618	1438	4236	0.9672	57.7923	tetratricopeptide repeat domain containing protein, expressed	-	-	-
LOC_Os03g57100|13103.t04984	1438	1575	0.9803	155.434	endoplasmic reticulum-Golgi intermediate compartment protein 3, putative, expressed	GO:0005783//endoplasmic reticulum	-	-
LOC_Os01g48720|13101.t04237	1436	1916	0.9499	127.593	RNA polymerase III subunit RPC82 family protein, putative, expressed	-	GO:0016740//transferase activity	-
LOC_Os01g43580|13101.t03794	1436	2653	0.9295	92.1477	kinesin motor domain containing protein, putative, expressed	-	GO:0003774//motor activity	-
LOC_Os03g58810|13103.t05141	1435	3246	0.529	75.2611	DEAD-box ATP-dependent RNA helicase, putative, expressed	-	GO:0000166//nucleotide binding	-
LOC_Os02g46990|13102.t04320	1434	2363	0.9365	103.312	AAA-type ATPase family protein, putative, expressed	-	GO:0000166//nucleotide binding	-
LOC_Os07g01710|13107.t00071	1432	3654	0.948	66.7178	phytosulfokine receptor precursor, putative, expressed	-	GO:0000166//nucleotide binding	-
LOC_Os03g60720|13103.t05319	1431	1652	0.8602	147.468	expansin precursor, putative, expressed	-	GO:0003674//molecular_function	-
LOC_Os03g17310|13103.t01528	1430	6948	0.4027	35.0383	calcium-transporting ATPase, endoplasmic reticulum-type, putative, expressed	-	GO:0005215//transporter activity	-
LOC_Os12g10700|13112.t00948	1428	3932	0.9471	61.8275	expressed protein	-	GO:0003677//DNA binding	-
LOC_Os04g13210|13104.t01130	1426	4082	0.9699	59.4721	multidrug resistance-associated protein, putative, expressed	-	GO:0005215//transporter activity	-
LOC_Os03g16010|13103.t01406	1424	2623	0.9897	92.4227	BRASSINOSTEROID INSENSITIVE 1-associated receptor kinase 1 precursor, putative, expressed	-	GO:0000166//nucleotide binding	-
LOC_Os03g21040|13103.t01886	1423	2050	0.4449	118.173	stress responsive protein, putative, expressed	-	-	-
LOC_Os11g36390|13111.t03185	1421	3756	0.9659	64.4074	RFC1 - Putative clamp loader of PCNA, replication factor C subunit 1, expressed	GO:0005622//intracellular	-	-
LOC_Os02g56210|13102.t05245	1421	1320	0.8742	183.268	hydrolase, NUDIX family, domain containing protein, expressed	-	-	-
LOC_Os03g50300|13103.t04383	1421	2390	0.982	101.219	CASP, putative, expressed	-	-	-
LOC_Os04g33750|13104.t03031	1420	902	0.8858	268.009	ribosomal protein, putative, expressed	-	GO:0005198//structural molecule activity	-
LOC_Os04g33190|13104.t02976	1418	2874	0.9791	83.9956	AMP-binding enzyme, putative, expressed	-	GO:0000166//nucleotide binding	-
LOC_Os01g49680|13101.t04325	1418	2812	0.9744	85.8476	DNA repair helicase XPB2, putative, expressed	-	-	-
LOC_Os01g08430|13101.t00720	1416	5189	0.9717	46.4565	expressed protein	-	-	-
LOC_Os01g65830|13101.t05871	1416	1527	0.9456	157.867	acyl-desaturase, chloroplast precursor, putative, expressed	-	GO:0003824//catalytic activity	-
LOC_Os08g39450|13108.t03688	1416	1219	0.9336	197.755	AN1-like zinc finger domain containing protein, expressed	-	-	-
LOC_Os06g35540|13106.t03231	1413	1874	0.9248	128.363	aminotransferase, classes I and II, domain containing protein, expressed	GO:0005739//mitochondrion	-	-
LOC_Os03g30790|13103.t02711	1413	1757	0.9926	136.911	erlin-2 precursor, putative, expressed	GO:0005783//endoplasmic reticulum	-	-
LOC_Os02g01490|13102.t00052	1405	4545	0.985	52.6271	expressed protein	-	-	-
LOC_Os03g21530|13103.t01932	1400	4097	0.6815	58.174	AARP2CN domain containing protein, expressed	-	-	-
LOC_Os04g44900|13104.t04013	1400	2558	0.9859	93.174	lectin-like receptor kinase, putative, expressed	-	GO:0000166//nucleotide binding	-
LOC_Os04g41970|13104.t03736	1399	2407	0.9805	98.9484	endoglucanase, putative, expressed	-	GO:0016787//hydrolase activity	-
LOC_Os07g42410|13107.t03879	1398	4850	0.9363	49.0719	expressed protein	-	-	GO:0006950//response to stress
LOC_Os04g34100|13104.t03065	1397	1315	0.8966	180.858	expressed protein	GO:0005739//mitochondrion	-	-
LOC_Os06g04620|13106.t00347	1396	1681	0.9554	141.379	GDP-mannose 4,6 dehydratase 2, putative, expressed	-	GO:0003824//catalytic activity	-
LOC_Os12g38110|13112.t03502	1393	4683	0.7944	50.64	importin subunit beta, putative, expressed	-	GO:0005215//transporter activity	-
LOC_Os03g02540|13103.t00151	1393	1867	0.9063	127.021	proteasome subunit, putative, expressed	GO:0005622//intracellular	-	-
LOC_Os07g41900|13107.t03833	1392	1793	0.8293	132.168	expressed protein	-	-	-
LOC_Os02g57710|13102.t05395	1392	2186	0.9478	108.407	signal peptide peptidase-like 2B, putative, expressed	GO:0005783//endoplasmic reticulum	-	-
LOC_Os02g02990|13102.t00201	1392	1257	0.9976	188.526	translation initiation factor eIF3 subunit, putative, expressed	-	-	-
LOC_Os07g39470|13107.t03597	1391	2306	0.9848	102.692	gibberellin response modulator protein, putative, expressed	-	GO:0003700//sequence-specific DNA binding transcription factor activity	-
LOC_Os01g48770|13101.t04241	1390	853	0.7186	277.417	60S ribosomal protein L37a, putative, expressed	-	GO:0005198//structural molecule activity	-
LOC_Os06g06790|13106.t00564	1389	2138	0.9205	110.602	OsPDIL1-5 protein disulfide isomerase PDIL1-5, expressed	-	GO:0003824//catalytic activity	-
LOC_Os02g01070|13102.t00007	1388	2572	0.9658	91.8725	FG-GAP repeat-containing protein, putative, expressed	GO:0005886//plasma membrane	-	-
LOC_Os02g43750|13102.t03988	1387	3456	0.7601	68.3235	transcription initiation factor, putative, expressed	-	-	-
LOC_Os03g63040|13103.t05538	1387	3297	0.9333	71.6184	expressed protein	-	-	-
LOC_Os01g17320|13101.t01571	1387	2265	0.8556	104.25	PPR repeat domain containing protein, putative, expressed	-	GO:0003677//DNA binding	-
LOC_Os07g03070|13107.t00204	1386	1764	0.8702	133.762	tetratricopeptide repeat containing protein, putative, expressed	-	-	-
LOC_Os03g53630|13103.t04687	1386	4329	0.997	54.5058	PHD finger family protein, putative, expressed	-	GO:0003677//DNA binding	-
LOC_Os01g49320|13101.t04293	1384	1339	0.9455	175.964	glycosyl hydrolase, putative, expressed	-	GO:0016787//hydrolase activity	-
LOC_Os06g06560|13106.t00541	1384	2860	0.9311	82.3829	starch synthase, putative, expressed	-	GO:0016740//transferase activity	-
LOC_Os09g28810|13109.t02566	1383	1365	0.9868	172.487	RNA recognition motif containing protein, putative, expressed	-	GO:0003676//nucleic acid binding	-
LOC_Os08g33320|13108.t03082	1383	5508	0.9401	42.746	expressed protein	-	-	-
LOC_Os05g43360|13105.t03862	1380	1218	0.977	192.885	NADH dehydrogenase flavoprotein 2, mitochondrial precursor, putative, expressed	-	GO:0003824//catalytic activity	-
LOC_Os02g04100|13102.t00311	1379	1200	0.9825	195.637	peptidase, T1 family, putative, expressed	GO:0005829//cytosol	-	-
LOC_Os03g52780|13103.t04605	1379	1886	0.8749	124.477	expressed protein	-	-	-
LOC_Os01g73880|13101.t06603	1379	1096	0.9453	214.201	eukaryotic translation initiation factor, putative, expressed	-	GO:0003723//RNA binding	-
LOC_Os04g42010|13104.t03740	1377	1597	0.9731	146.79	RNA binding protein, putative, expressed	-	GO:0003723//RNA binding	-
LOC_Os01g13160|13101.t01174	1375	2851	0.9442	82.1056	expressed protein	-	-	-
LOC_Os12g41220|13112.t03810	1372	981	0.9704	238.096	ubiquitin-conjugating enzyme, putative, expressed	-	GO:0003824//catalytic activity	-
LOC_Os02g47130|13102.t04333	1371	2513	0.9638	92.8778	expressed protein	-	-	-
LOC_Os01g56000|13101.t04931	1371	4417	0.8046	52.8417	RNA recognition motif containing protein, expressed	-	-	-
LOC_Os03g19340|13103.t01723	1370	5247	0.9623	44.4505	WD domain, G-beta repeat domain containing protein, expressed	-	GO:0000166//nucleotide binding	-
LOC_Os05g25850|13105.t02267	1370	1064	0.2904	219.203	superoxide dismutase, mitochondrial precursor, putative, expressed	-	GO:0003824//catalytic activity	-
LOC_Os03g22690|13103.t02048	1370	3084	0.9692	75.6264	nucleoporin interacting component, putative, expressed	-	-	-
LOC_Os08g07760|13108.t00667	1367	2710	0.907	85.8749	BRASSINOSTEROID INSENSITIVE 1-associated receptor kinase 1 precursor, putative, expressed	-	GO:0000166//nucleotide binding	-
LOC_Os09g31970|13109.t02813	1366	2577	0.8894	90.2409	3-hydroxy-3-methylglutaryl-coenzyme A reductase, putative, expressed	-	-	GO:0006629//lipid metabolic process
LOC_Os01g46070|13101.t03979	1366	1483	0.9737	156.811	lactate/malate dehydrogenase, putative, expressed	-	GO:0003824//catalytic activity	-
LOC_Os11g07040|13111.t00607	1366	2622	0.95	88.6921	CAMK_CAMK_like.43 - CAMK includes calcium/calmodulin depedent protein kinases, expressed	-	GO:0005488//binding	-
LOC_Os09g38530|13109.t03335	1365	2442	0.9607	95.1599	transmembrane 9 superfamily member, putative, expressed	-	GO:0005515//protein binding	-
LOC_Os12g02040|13112.t00102	1363	1026	0.4025	226.16	hypoxia-responsive family protein, putative, expressed	-	-	-
LOC_Os03g15900|13103.t01395	1362	3764	0.9981	61.602	SH3 domain containing protein, expressed	-	-	-
LOC_Os11g19250|13111.t01696	1362	2985	0.8992	77.6783	AARP2CN domain containing protein, expressed	-	-	-
LOC_Os04g58830|13104.t05357	1360	1441	0.8543	160.673	ribosome biogenesis regulatory protein, putative, expressed	-	-	-
LOC_Os08g38720|13108.t03617	1360	1920	0.987	120.588	cytochrome c oxidase assembly protein COX15, putative, expressed	-	-	-
LOC_Os03g55290|13103.t04798	1359	681	0.9971	339.734	GASR3 - Gibberellin-regulated GASA/GAST/Snakin family protein precursor, expressed	GO:0005618//cell wall	-	-
LOC_Os07g36470|13107.t03304	1356	1389	0.9323	166.198	vacuolar ATP synthase subunit H, putative, expressed	GO:0005773//vacuole	-	-
LOC_Os03g55600|13103.t04826	1356	1709	0.8818	135.078	CAMK_CAMK_like.22 - CAMK includes calcium/calmodulin depedent protein kinases, expressed	-	GO:0000166//nucleotide binding	-
LOC_Os10g31856|13110.t02505	1354	3867	0.9591	59.609	midasin-related, putative, expressed	-	-	-
LOC_Os01g56910|13101.t05022	1354	3836	0.9599	60.0907	expressed protein	-	-	-
LOC_Os10g33940|13110.t02688	1351	2673	0.9622	86.0446	auxin response factor 18, putative, expressed	-	GO:0003700//sequence-specific DNA binding transcription factor activity	-
LOC_Os01g68770|13101.t06153	1350	1858	0.9666	123.696	selenium-binding protein, putative, expressed	-	-	-
LOC_Os02g14110|13102.t01221	1348	2459	0.573	93.3251	aminotransferase, classes I and II, domain containing protein, expressed	GO:0005739//mitochondrion	-	-
LOC_Os02g32814|13102.t02942	1347	1179	0.7905	194.501	heavy metal-associated domain containing protein, expressed	-	GO:0005488//binding	-
LOC_Os07g45074|13107.t04137	1347	3142	0.9548	72.9841	FAT domain-containing protein, putative, expressed	-	GO:0016301//kinase activity	-
LOC_Os07g48350|13107.t04463	1344	4440	0.9122	51.5328	structural constituent of ribosome, putative, expressed	-	-	-
LOC_Os09g02810|13109.t00183	1344	3545	0.9822	64.5431	CCAAT/enhancer-binding protein, putative, expressed	-	-	-
LOC_Os08g23440|13108.t02119	1343	3718	0.9949	61.4941	amino acid permease family protein, putative, expressed	-	GO:0005215//transporter activity	-
LOC_Os03g07840|13103.t00658	1342	1787	0.9379	127.848	adenylosuccinate synthetase, chloroplast precursor, putative, expressed	-	-	-
LOC_Os03g05020|13103.t00383	1341	3873	0.9731	58.9452	PIR, putative, expressed	-	-	-
LOC_Os06g46000|13106.t04270	1340	1823	0.4328	125.137	tubulin/FtsZ domain containing protein, putative, expressed	-	GO:0005198//structural molecule activity	-
LOC_Os06g14740|13106.t01348	1340	4664	0.9659	48.9118	NAD binding domain of 6-phosphogluconate dehydrogenase containing protein, expressed	-	GO:0003824//catalytic activity	-
LOC_Os05g45950|13105.t04124	1340	1424	0.9417	160.2	outer mitochondrial membrane porin, putative, expressed	-	GO:0005215//transporter activity	-
LOC_Os06g13680|13106.t01243	1340	219	0.9954	1041.66	B12D protein, putative, expressed	-	-	GO:0008150//biological_process
LOC_Os08g08830|13108.t00774	1338	3782	0.8866	60.2284	expressed protein	-	-	-
LOC_Os05g45460|13105.t04074	1338	1079	0.8369	211.107	POEI52 - Pollen Ole e I allergen and extensin family protein precursor, expressed	-	-	-
LOC_Os01g73310|13101.t06547	1338	1626	0.9791	140.089	actin, putative, expressed	-	GO:0005198//structural molecule activity	-
LOC_Os10g26990|13110.t02099	1338	2201	0.8919	103.491	OsFBK23 - F-box domain and kelch repeat containing protein, expressed	-	-	GO:0006950//response to stress
LOC_Os11g34190|13111.t02968	1337	1979	0.9293	115.015	expressed protein	-	-	-
LOC_Os12g39660|13112.t03655	1337	3700	0.9597	61.5172	calcium-transporting ATPase, plasma membrane-type, putative, expressed	-	GO:0005215//transporter activity	-
LOC_Os01g13430|13101.t01198	1337	3668	0.9515	62.0539	importin-alpha re-exporter, putative, expressed	-	GO:0005215//transporter activity	-
LOC_Os07g12250|13107.t01098	1335	815	0.9767	278.863	ribosomal protein L24, putative, expressed	-	GO:0005198//structural molecule activity	-
LOC_Os09g32220|13109.t02839	1335	1176	0.9677	193.26	pob, putative, expressed	GO:0005783//endoplasmic reticulum	-	-
LOC_Os01g09570|13101.t00834	1334	2280	0.9298	99.6066	6-phosphofructokinase, putative, expressed	GO:0005575//cellular_component	-	-
LOC_Os03g53050|13103.t04632	1334	1951	0.8826	116.403	WRKY transcription factor, putative, expressed	-	GO:0003700//sequence-specific DNA binding transcription factor activity	-
LOC_Os01g39260|13101.t03379	1334	3078	0.9159	73.7827	OsFtsH5 FtsH protease, homologue of AtFtsH4, expressed	-	GO:0000166//nucleotide binding	-
LOC_Os04g40830|13104.t03625	1333	3079	0.9234	73.7034	cullin family domain containing protein, putative, expressed	-	GO:0003824//catalytic activity	-
LOC_Os10g24810|13110.t01901	1332	1946	0.7945	116.528	cytidylyltransferase domain containing protein, expressed	-	-	GO:0009058//biosynthetic process
LOC_Os03g57430|13103.t05017	1329	4080	0.9873	55.4539	expressed protein	-	-	-
LOC_Os06g08280|13106.t00708	1328	4347	0.9045	52.0086	protein kinase domain containing protein, expressed	-	GO:0000166//nucleotide binding	-
LOC_Os03g18510|13103.t01642	1328	1537	0.948	147.093	expressed protein	-	GO:0003723//RNA binding	-
LOC_Os03g25070|13103.t02229	1326	2897	0.9037	77.9224	CAMK_CAMK_like.18 - CAMK includes calcium/calmodulin depedent protein kinases, expressed	-	GO:0005488//binding	-
LOC_Os07g43990|13107.t04030	1326	2328	0.9566	96.9678	expressed protein	-	-	-
LOC_Os03g04970|13103.t00378	1324	2269	0.8991	99.3392	T-complex protein, putative, expressed	GO:0005737//cytoplasm	-	-
LOC_Os10g31950|13110.t02513	1321	2083	0.8771	107.964	3-ketoacyl-CoA thiolase, peroxisomal precursor, putative, expressed	-	GO:0016740//transferase activity	-
LOC_Os10g31810|13110.t02500	1319	2364	0.956	94.9871	expressed protein	GO:0005794//Golgi apparatus	-	-
LOC_Os11g37700|13111.t03309	1319	4824	0.9005	46.5484	pleiotropic drug resistance protein, putative, expressed	-	GO:0005215//transporter activity	-
LOC_Os12g19040|13112.t01751	1318	1983	0.9647	113.151	expressed protein	-	-	-
LOC_Os07g28820|13107.t02567	1318	3156	0.9293	71.0961	ribonuclease 2-5A family protein, expressed	-	GO:0000166//nucleotide binding	-
LOC_Os06g29180|13106.t02608	1316	1708	0.9456	131.17	erythronate-4-phosphate dehydrogenase domain containing protein, expressed	-	GO:0003824//catalytic activity	-
LOC_Os01g65520|13101.t05840	1315	3128	0.8232	71.5692	Sad1 / UNC-like C-terminal domain containing protein, putative, expressed	-	-	-
LOC_Os02g22130|13102.t02011	1314	1628	0.7826	137.407	expressed protein	GO:0016020//membrane	-	-
LOC_Os04g41490|13104.t03690	1314	5695	0.849	39.2798	DNA-directed RNA polymerase III subunit RPC1, putative, expressed	-	GO:0003677//DNA binding	-
LOC_Os10g25200|13110.t01936	1313	4170	0.9868	53.6038	expressed protein	-	-	-
LOC_Os07g39710|13107.t03621	1310	966	0.9462	230.867	NADH dehydrogenase iron-sulfur protein 4, mitochondrial precursor, putative, expressed	GO:0005739//mitochondrion	-	-
LOC_Os11g29380|13111.t02533	1307	3216	0.9789	69.1873	MCM2 - Putative minichromosome maintenance MCM complex subunit 2, expressed	-	GO:0000166//nucleotide binding	-
LOC_Os02g37490|13102.t03401	1306	788	0.9365	282.153	glycine-rich cell wall structural protein precursor, putative, expressed	-	-	-
LOC_Os10g19860|13110.t01480	1306	3301	0.9567	67.3542	XI-I, putative, expressed	-	GO:0003774//motor activity	-
LOC_Os11g33330|13111.t02924	1305	2151	0.9024	103.285	peptidase, M24 family protein, putative, expressed	-	-	GO:0009987//cellular process
LOC_Os03g12460|13103.t01059	1305	2480	0.9641	89.5831	conserved oligomeric complex COG6 family protein, expressed	-	-	-
LOC_Os12g42760|13112.t03965	1304	2082	0.9808	106.626	type IIB DNA topoisomerase, putative, expressed	-	GO:0000166//nucleotide binding	-
LOC_Os01g43750|13101.t03811	1303	1797	0.9449	123.442	cytochrome P450 72A1, putative, expressed	-	GO:0003824//catalytic activity	-
LOC_Os09g29070|13109.t02592	1303	2328	0.8179	95.2859	glucose-6-phosphate isomerase, putative, expressed	-	GO:0003824//catalytic activity	-
LOC_Os01g56300|13101.t04962	1302	3646	0.9205	60.7941	expressed protein	-	-	-
LOC_Os03g55280|13103.t04797	1302	1473	0.9233	150.479	semialdehyde dehydrogenase, NAD binding domain containing protein, putative, expressed	-	GO:0003824//catalytic activity	-
LOC_Os12g13380|13112.t01208	1299	1173	0.9471	188.529	adenylate kinase, putative, expressed	GO:0005634//nucleus	-	-
LOC_Os07g31370|13107.t02815	1299	1402	0.9529	157.735	ras-related protein, putative, expressed	-	GO:0000166//nucleotide binding	-
LOC_Os01g59900|13101.t05301	1299	2536	0.8707	87.2021	expressed protein	-	-	-
LOC_Os06g06030|13106.t00488	1298	1282	0.9259	172.367	peptidase, T1 family, putative, expressed	GO:0005829//cytosol	-	-
LOC_Os07g39630|13107.t03613	1297	2549	0.6469	86.6238	calcium-binding protein, putative, expressed	-	GO:0003674//molecular_function	-
LOC_Os09g17930|13109.t01588	1297	2175	0.9899	101.519	transposon protein, putative, CACTA, En/Spm sub-class, expressed	-	-	-
LOC_Os11g37960|13111.t03337	1297	737	0.9688	299.598	WIP4 - Wound-induced protein precursor, expressed	-	-	-
LOC_Os11g01380|13111.t00036	1297	5698	0.2606	38.7512	clathrin heavy chain, putative, expressed	-	GO:0005198//structural molecule activity	-
LOC_Os12g35360|13112.t03236	1296	3100	0.9768	71.1722	vesicle tethering family protein, putative, expressed	-	-	-
LOC_Os03g06980|13103.t00576	1296	1411	0.9291	156.367	nucleic acid binding protein, putative, expressed	GO:0005618//cell wall	-	-
LOC_Os07g08190|13107.t00700	1295	2551	0.8738	86.4224	cyclophilin, putative, expressed	-	GO:0003824//catalytic activity	-
LOC_Os05g05800|13105.t00474	1293	1941	0.9547	113.407	OsFBL21 - F-box domain and LRR containing protein, expressed	-	GO:0003824//catalytic activity	-
LOC_Os01g73790|13101.t06594	1293	1920	0.9604	114.647	NAD dependent epimerase/dehydratase family protein, putative, expressed	-	GO:0003824//catalytic activity	-
LOC_Os12g13150|13112.t01184	1293	7573	0.9832	29.0668	expressed protein	-	-	-
LOC_Os02g48180|13102.t04441	1292	3662	0.9541	60.0636	OsDegp2 - Putative Deg protease homologue, expressed	-	-	-
LOC_Os05g32630|13105.t02885	1291	1902	0.8549	115.553	mitochondrial carrier protein, putative, expressed	-	GO:0005488//binding	-
LOC_Os01g26940|13101.t02325	1291	3072	0.9609	71.5438	transposon protein, putative, CACTA, En/Spm sub-class, expressed	-	-	-
LOC_Os07g22220|13107.t01926	1291	2134	0.978	102.991	F-box-like/WD repeat-containing protein TBL1XR1-A, putative, expressed	-	GO:0000166//nucleotide binding	-
LOC_Os05g01230|13105.t00025	1290	2822	0.9862	77.8215	zinc finger, C3HC4 type domain containing protein, expressed	-	GO:0003677//DNA binding	-
LOC_Os11g04950|13111.t00393	1289	2478	0.9225	88.5561	splicing factor, putative, expressed	-	-	-
LOC_Os07g29620|13107.t02645	1289	1992	0.9839	110.162	OsSCP39 - Putative Serine Carboxypeptidase homologue, expressed	-	-	GO:0009987//cellular process
LOC_Os01g68060|13101.t06087	1288	2306	0.9714	95.0875	copine, putative, expressed	-	GO:0008289//lipid binding	-
LOC_Os01g41880|13101.t03628	1287	1642	0.9434	133.436	hyaluronan/mRNA binding family domain containing protein, expressed	-	GO:0003723//RNA binding	-
LOC_Os07g20580|13107.t01865	1287	2043	0.9613	107.245	DEAD-box ATP-dependent RNA helicase, putative, expressed	-	GO:0000166//nucleotide binding	-
LOC_Os11g46240|13111.t04141	1287	4414	0.9805	49.6379	retrotransposon protein, putative, unclassified, expressed	-	-	-
LOC_Os10g42320|13110.t03456	1285	2498	0.8283	87.5745	nonsense-mediated mRNA decay protein 3, putative, expressed	-	-	GO:0006139//nucleobase, nucleoside, nucleotide and nucleic acid metabolic process
LOC_Os05g23740|13105.t02058	1285	2505	0.9238	87.3298	DnaK family protein, putative, expressed	GO:0005739//mitochondrion	-	-
LOC_Os01g45640|13101.t03938	1284	773	0.9521	282.783	tat pathway signal sequence family protein, expressed	-	-	-
LOC_Os06g48330|13106.t04500	1284	2941	0.8949	74.3254	ATEXO70G1, putative, expressed	-	GO:0005515//protein binding	-
LOC_Os04g36700|13104.t03276	1283	1833	0.922	119.16	proteasome subunit, putative, expressed	GO:0005622//intracellular	-	-
LOC_Os03g19890|13103.t01777	1283	977	0.9038	223.563	NADH dehydrogenase 1 alpha subcomplex subunit 5, putative, expressed	GO:0005622//intracellular	-	-
LOC_Os04g54430|13104.t04923	1280	1693	0.7324	128.712	immediate-early protein RSP40, putative, expressed	-	-	-
LOC_Os05g24684|13105.t02152	1280	4661	0.9564	46.7518	structural constituent of ribosome, putative, expressed	-	-	-
LOC_Os10g35290|13110.t02818	1280	3448	0.9548	63.1989	DNA-directed RNA polymerase I subunit RPA2, putative, expressed	-	GO:0003677//DNA binding	-
LOC_Os03g58590|13103.t05121	1279	2405	0.9626	90.5363	expressed protein	-	-	-
LOC_Os03g63330|13103.t05563	1278	2067	0.852	105.259	aspartokinase, chloroplast precursor, putative, expressed	-	-	GO:0006519//cellular amino acid and derivative metabolic process
LOC_Os01g51890|13101.t04541	1277	2687	0.9591	80.9078	endonuclease/exonuclease/phosphatase family domain containing protein, expressed	-	GO:0016787//hydrolase activity	-
LOC_Os10g32920|13110.t02591	1277	650	0.96	334.46	ribosomal protein, putative, expressed	-	GO:0005198//structural molecule activity	-
LOC_Os04g24550|13104.t02156	1277	2405	0.9651	90.3947	ATP-binding region, ATPase-like domain containing protein, expressed	-	GO:0000166//nucleotide binding	-
LOC_Os12g07260|13112.t00609	1276	2469	0.8736	87.9826	PPR repeat domain containing protein, putative, expressed	-	GO:0003677//DNA binding	-
LOC_Os06g12160|13106.t01091	1276	3479	0.9529	62.4401	AAA-type ATPase family protein, putative, expressed	-	GO:0000166//nucleotide binding	-
LOC_Os03g47760|13103.t04147	1275	3858	0.9832	56.262	SAB, putative, expressed	-	-	GO:0016049//cell growth
LOC_Os08g36774|13108.t03426	1269	1953	0.9621	110.618	zinc finger family protein, putative, expressed	-	GO:0005488//binding	-
LOC_Os05g32570|13105.t02879	1267	2932	0.9983	73.5664	RING E3 ligase protein, putative, expressed	-	-	-
LOC_Os08g33390|13108.t03089	1267	1761	0.9523	122.485	Regulator of chromosome condensation domain containing protein, expressed	-	GO:0003682//chromatin binding	-
LOC_Os02g10790|13102.t00935	1267	4007	0.9364	53.83	expressed protein	-	-	-
LOC_Os01g08200|13101.t00697	1266	2944	0.9738	73.2088	ubiquitin carboxyl-terminal hydrolase 14, putative, expressed	-	GO:0016787//hydrolase activity	-
LOC_Os02g41590|13102.t03771	1265	1736	0.8232	124.053	kinase, pfkB family, putative, expressed	-	GO:0016301//kinase activity	-
LOC_Os07g02350|13107.t00132	1263	1632	0.9154	131.75	casein kinase II subunit alpha-2, putative, expressed	-	GO:0000166//nucleotide binding	-
LOC_Os12g24390|13112.t02166	1262	1575	0.9981	136.41	retrotransposon protein, putative, unclassified, expressed	-	-	-
LOC_Os01g52790|13101.t04626	1262	2102	0.951	102.21	cytochrome P450 72A1, putative, expressed	-	GO:0003824//catalytic activity	-
LOC_Os01g43030|13101.t03738	1262	3557	0.375	60.4008	tetratricopeptide repeat domain containing protein, expressed	-	-	-
LOC_Os04g50660|13104.t04540	1261	3190	0.8862	67.2963	WD domain, G-beta repeat domain containing protein, expressed	-	GO:0000166//nucleotide binding	-
LOC_Os12g06800|13112.t00565	1260	3395	0.8471	63.1827	serine esterase family protein, putative, expressed	-	-	-
LOC_Os03g46950|13103.t04066	1260	3359	0.9717	63.8598	DNA binding protein, putative, expressed	-	-	-
LOC_Os08g37840|13108.t03531	1258	1315	0.9795	162.863	phosphate-induced protein 1 conserved region domain containing protein, expressed	GO:0005618//cell wall	-	-
LOC_Os01g04260|13101.t00312	1258	1289	0.9511	166.148	fatty acid hydroxylase, putative, expressed	-	GO:0003824//catalytic activity	-
LOC_Os02g08480|13102.t00758	1258	1508	0.943	142.019	ubiquitin fusion degradation protein, putative, expressed	-	-	GO:0009056//catabolic process
LOC_Os09g12240|13109.t01020	1257	4310	0.964	49.6507	serine/threonine-protein kinase BRI1-like 1 precursor, putative, expressed	-	GO:0000166//nucleotide binding	-
LOC_Os09g07380|13109.t00535	1257	2160	0.9065	99.0715	frigida, putative, expressed	-	-	-
LOC_Os06g42680|13106.t03940	1257	821	0.3544	260.651	phytosulfokines 1 precursor, putative, expressed	-	-	-
LOC_Os03g06220|13103.t00501	1256	2525	0.6246	84.6828	DEAD-box ATP-dependent RNA helicase, putative, expressed	-	GO:0000166//nucleotide binding	-
LOC_Os04g36660|13104.t03273	1256	2621	0.91	81.5811	calmodulin binding protein, putative, expressed	-	GO:0005515//protein binding	-
LOC_Os03g53250|13103.t04652	1256	3176	0.9638	67.325	expressed protein	-	GO:0005515//protein binding	-
LOC_Os02g06720|13102.t00578	1254	4710	0.8329	45.3256	WD domain containing protein, putative, expressed	-	GO:0000166//nucleotide binding	-
LOC_Os02g52390|13102.t04867	1253	4686	0.8434	45.5214	M16 domain containing zinc peptidase, putative, expressed	-	-	GO:0009987//cellular process
LOC_Os03g25140|13103.t02236	1252	2385	0.9941	89.3682	peptidyl-prolyl isomerase PASTICCINO1, putative, expressed	-	GO:0003824//catalytic activity	-
LOC_Os03g18180|13103.t01610	1251	1197	0.9307	177.922	ranBP1 domain containing protein, expressed	-	GO:0005515//protein binding	-
LOC_Os03g15010|13103.t01306	1251	3287	0.9239	64.7925	transposon protein, putative, unclassified, expressed	-	-	-
LOC_Os05g23860|13105.t02070	1251	2010	0.9279	105.957	rab GDP dissociation inhibitor alpha, putative, expressed	-	-	GO:0006810//transport
LOC_Os12g07060|13112.t00590	1250	1753	0.9515	121.393	chaperone protein dnaJ, putative, expressed	GO:0005739//mitochondrion	-	-
LOC_Os05g43770|13105.t03904	1248	1709	0.8566	124.32	NLI interacting factor-like phosphatase, putative, expressed	GO:0005622//intracellular	-	-
LOC_Os02g58590|13102.t05487	1247	1897	0.9673	111.909	N-acetylglucosaminyltransferase I, putative, expressed	GO:0005794//Golgi apparatus	-	-
LOC_Os01g72790|13101.t06495	1247	1960	0.9648	108.312	cyclin-dependent kinase, putative, expressed	-	GO:0000166//nucleotide binding	-
LOC_Os01g48180|13101.t04185	1247	5142	0.963	41.2859	DDT domain containing protein, putative, expressed	-	GO:0003700//sequence-specific DNA binding transcription factor activity	-
LOC_Os02g55420|13102.t05168	1247	1871	0.961	113.464	aminotransferase, classes I and II, domain containing protein, expressed	GO:0005739//mitochondrion	-	-
LOC_Os02g50620|13102.t04689	1246	1658	0.9517	127.938	dehydrogenase E1 component domain containing protein, expressed	-	GO:0003824//catalytic activity	-
LOC_Os03g53310|13103.t04657	1244	1176	0.9133	180.086	emp24/gp25L/p24 family protein, putative, expressed	-	GO:0005215//transporter activity	-
LOC_Os08g08060|13108.t00694	1243	3365	0.9715	62.8859	vacuolar protein sorting-associated protein 18, putative, expressed	-	-	-
LOC_Os03g31490|13103.t02770	1243	1526	0.9567	138.67	expressed protein	GO:0009536//plastid	-	-
LOC_Os05g33360|13105.t02957	1242	1199	0.955	176.348	transmembrane BAX inhibitor motif-containing protein, putative, expressed	-	GO:0003674//molecular_function	-
LOC_Os05g10770|13105.t00924	1242	4353	0.9683	48.5736	transcription factor jumonji, putative, expressed	-	GO:0003700//sequence-specific DNA binding transcription factor activity	-
LOC_Os02g37430|13102.t03395	1242	751	0.9374	281.546	LSM domain containing protein, expressed	GO:0005634//nucleus	-	-
LOC_Os10g31770|13110.t02496	1242	3266	0.8561	64.74	START domain containing protein, expressed	-	GO:0008289//lipid binding	-
LOC_Os01g56190|13101.t04950	1239	4670	0.9013	45.167	HVT1, putative, expressed	-	GO:0000166//nucleotide binding	-
LOC_Os06g20390|13106.t01856	1238	2009	0.9572	104.908	expressed protein	-	-	-
LOC_Os04g59460|13104.t05417	1237	5637	0.992	37.3584	expressed protein	-	GO:0000166//nucleotide binding	-
LOC_Os10g41560|13110.t03387	1237	3136	0.992	67.1523	expressed protein	-	-	-
LOC_Os08g03360|13108.t00238	1237	1949	0.981	108.05	ATBET9, putative, expressed	-	GO:0003677//DNA binding	-
LOC_Os03g03410|13103.t00231	1236	2337	0.8019	90.0382	serine/threonine-protein kinase, putative, expressed	-	GO:0000166//nucleotide binding	-
LOC_Os05g01910|13105.t00091	1235	3649	0.9789	57.6183	pumilio-family RNA binding protein, putative, expressed	-	GO:0003723//RNA binding	-
LOC_Os01g48420|13101.t04208	1235	1040	0.8712	202.163	peroxiredoxin, putative, expressed	-	GO:0003674//molecular_function	-
LOC_Os09g29750|13109.t02653	1235	3692	0.9694	56.9472	ZOS9-15 - C2H2 zinc finger protein, expressed	-	-	-
LOC_Os05g22970|13105.t01979	1234	1179	0.8813	178.184	glyoxalase family protein, putative, expressed	-	GO:0003824//catalytic activity	-
LOC_Os01g69850|13101.t06209	1234	1318	0.9249	159.392	OsMADS65 - MADS-box family gene with MIKC* type-box, expressed	-	GO:0003677//DNA binding	-
LOC_Os05g47780|13105.t04258	1232	2757	0.9982	76.0748	E3 ubiquitin ligase, putative, expressed	-	GO:0005488//binding	-
LOC_Os04g32550|13104.t02911	1231	854	0.8525	245.396	defender against cell death 1, putative, expressed	GO:0005783//endoplasmic reticulum	-	-
LOC_Os06g45910|13106.t04261	1230	2228	0.9511	93.9847	peptidyl-prolyl cis-trans isomerase-like 4, putative, expressed	-	GO:0003824//catalytic activity	-
LOC_Os06g05880|13106.t00474	1230	802	0.9838	261.095	profilin domain containing protein, expressed	-	-	-
LOC_Os01g27160|13101.t02347	1230	2880	0.8135	72.7076	cullin, putative, expressed	-	-	GO:0007049//cell cycle
LOC_Os04g35900|13104.t03244	1228	1988	0.9633	105.16	translocon Tic40, putative, expressed	-	-	-
LOC_Os04g51060|13104.t04581	1226	3671	0.9057	56.8556	expressed protein	-	-	-
LOC_Os10g31900|13110.t02509	1224	1441	0.9528	144.605	RNA recognition motif containing protein, putative, expressed	-	GO:0003676//nucleic acid binding	-
LOC_Os04g34450|13104.t03100	1223	3963	0.9357	52.5375	expressed protein	-	-	-
LOC_Os03g48140|13103.t04187	1217	5168	0.9549	40.0899	myosin, putative, expressed	-	GO:0003774//motor activity	-
LOC_Os08g37790|13108.t03526	1217	1800	0.9433	115.103	phospho-2-dehydro-3-deoxyheptonate aldolase, chloroplast precursor, putative, expressed	-	-	GO:0006519//cellular amino acid and derivative metabolic process
LOC_Os03g58130|13103.t05081	1215	1491	0.4239	138.729	thioredoxin, putative, expressed	-	-	-
LOC_Os10g35690|13110.t02858	1214	1274	0.9223	162.224	ribosomal protein S18 containing protein, expressed	-	GO:0005198//structural molecule activity	-
LOC_Os01g55830|13101.t04915	1212	1259	0.9611	163.887	glutathione S-transferase, putative, expressed	GO:0005634//nucleus	-	-
LOC_Os07g31540|13107.t02832	1212	3795	0.9647	54.3698	ubiquitin family protein, putative, expressed	-	-	GO:0006464//protein modification process
LOC_Os02g56250|13102.t05249	1211	3055	0.9309	67.4839	GATA zinc finger domain containing protein, expressed	-	GO:0003700//sequence-specific DNA binding transcription factor activity	-
LOC_Os01g02884|13101.t00182	1211	2847	0.9768	72.4142	ATP-dependent RNA helicase DHX36, putative, expressed	-	GO:0000166//nucleotide binding	-
LOC_Os10g39760|13110.t03214	1210	1899	0.951	108.474	WD domain, G-beta repeat domain containing protein, expressed	-	GO:0000166//nucleotide binding	-
LOC_Os07g19190|13107.t01779	1210	1193	0.7712	172.668	ribosomal protein L24, putative, expressed	-	GO:0005198//structural molecule activity	-
LOC_Os02g52230|13102.t04852	1208	2790	0.8943	73.7106	coronatine-insensitive protein 1, putative, expressed	-	GO:0003824//catalytic activity	-
LOC_Os02g46510|13102.t04271	1208	2028	0.9068	101.407	adaptor complexes medium subunit family domain containing protein, expressed	GO:0005737//cytoplasm	-	-
LOC_Os10g32060|13110.t02522	1207	1787	0.9687	114.987	retrotransposon protein, putative, Ty3-gypsy subclass, expressed	-	-	-
LOC_Os09g38400|13109.t03322	1206	780	0.9372	263.221	prostatic spermine-binding protein precursor, putative, expressed	-	-	-
LOC_Os12g30520|13112.t02765	1206	2874	0.9833	71.4377	pumilio-family RNA binding repeat containing protein, expressed	-	GO:0003723//RNA binding	-
LOC_Os07g12340|13107.t01108	1205	1313	0.9764	156.239	NAC domain-containing protein 67, putative, expressed	-	GO:0003700//sequence-specific DNA binding transcription factor activity	-
LOC_Os12g41400|13112.t03827	1204	2106	0.9777	97.3274	eukaryotic translation initiation factor 2 subunit gamma, putative, expressed	GO:0005739//mitochondrion	-	-
LOC_Os02g21430|13102.t01940	1204	3347	0.9522	61.2404	AML1, putative, expressed	-	GO:0003723//RNA binding	-
[truncated: 24,537 more rows]
