# Supplementary material for: Nitrite Promotes the Growth and Decreases the Lignin Content of indica Rice Calli: A Comprehensive Transcriptome Analysis of Nitrite-Responsive Genes during In Vitro Culture of Rice
Source: PLoS One. 2014 Apr 16;9(4):e95105. doi: 10.1371/journal.pone.0095105 (PMC3989302; doi:10.1371/journal.pone.0095105)
Supplement: Table S3 — Differentially expressed genes in response to nitrite. (XLSX) [file pone.0095105.s004.xlsx]

## Sheet: Different Gene Expressions
GeneID	Gene_length	9311-1-Expression	9311-2-Expression	9311_1-RPKM	9311_2-RPKM	log2 Ratio(9311-2/9311-1)	Up-Down-Regulation(9311_2/9311_1)	P-value	FDR	Description	GO Component	GO Function	GO Process
LOC_Os03g46454|13103.t04020	826	0	23	0.001	4.7404	12.2108	Up	5.31e-08	1.45e-06	metal cation transporter, putative, expressed	-	GO:0005215//transporter activity	-
LOC_Os02g37380|13102.t03390	690	0	17	0.001	4.19437	12.0342	Up	4.16e-06	7.93e-05	expressed protein	-	-	-
LOC_Os08g44220|13108.t04156	892	0	16	0.001	3.05367	11.5763	Up	8.61e-06	0.000151955	GLTP domain containing protein, putative, expressed	-	-	-
LOC_Os03g37930|13103.t03258	2625	0	26	0.001	1.68621	10.7196	Up	6e-09	1.89e-07	potassium transporter, putative, expressed	-	GO:0005215//transporter activity	-
LOC_Os05g35400|13105.t03162	2273	0	18	0.001	1.34816	10.3968	Up	2.01e-06	4.1e-05	DnaK family protein, putative, expressed	GO:0005739//mitochondrion	-	-
LOC_Os01g04360|13101.t00323	789	1	33	0.201939	7.12039	5.13996	Up	6.88e-10	2.45e-08	hsp20/alpha crystallin family protein, putative, expressed	-	-	GO:0006950//response to stress
LOC_Os01g45914|13101.t03965	764	3	72	0.625641	16.0438	4.68053	Up	1.82e-19	2.12e-17	expressed protein	-	-	-
LOC_Os01g04340|13101.t00321	932	1	22	0.170955	4.01859	4.555	Up	1.42e-06	2.99e-05	hsp20/alpha crystallin family protein, putative, expressed	-	-	GO:0006950//response to stress
LOC_Os02g42640|13102.t03878	1346	1	20	0.118373	2.5296	4.4175	Up	5.57e-06	0.000103444	CBS domain-containing protein, putative, expressed	-	-	-
LOC_Os06g11200|13106.t00995	1519	1	19	0.104891	2.12943	4.3435	Up	1.1e-05	0.000189674	12-oxophytodienoate reductase, putative, expressed	-	GO:0003824//catalytic activity	-
LOC_Os04g36750|13104.t03281	943	2	36	0.337921	6.49917	4.2655	Up	8.7e-10	3.04e-08	hsp20/alpha crystallin family protein, putative, expressed	-	-	GO:0006950//response to stress
LOC_Os03g47810|13103.t04153	1920	1	17	0.0829844	1.50735	4.18303	Up	4.28e-05	0.000642375	nodulin family protein, putative, expressed	-	-	-
LOC_Os06g12090|13106.t01084	748	4	54	0.852032	12.2902	3.85046	Up	3.02e-13	2.09e-11	miro, putative, expressed	-	-	-
LOC_Os11g14410|13111.t01282	1549	3	38	0.30858	4.17637	3.75854	Up	1.66e-09	5.61e-08	polygalacturonase, putative, expressed	GO:0005618//cell wall	-	-
LOC_Os04g52670|13104.t04743	1067	3	38	0.447976	6.06298	3.75854	Up	1.66e-09	5.62e-08	OsSAUR21 - Auxin-responsive SAUR gene family member, expressed	-	-	GO:0009719
LOC_Os12g18410|13112.t01693	1164	2	24	0.273763	3.51015	3.68053	Up	2.58e-06	5.13e-05	expressed protein	-	-	-
LOC_Os02g10830|13102.t00940	897	3	35	0.532876	6.64267	3.63989	Up	1.18e-08	3.57e-07	serine acetyltransferase protein, putative	-	-	GO:0006519//cellular amino acid and derivative metabolic process
LOC_Os01g65110|13101.t05803	1890	13	151	1.09592	13.6014	3.63354	Up	2.82e-33	4.75e-31	POT family protein, expressed	-	GO:0005215//transporter activity	-
LOC_Os01g04370|13101.t00324	851	7	73	1.31059	14.6036	3.47804	Up	3.27e-16	3.22e-14	hsp20/alpha crystallin family protein, putative, expressed	-	-	GO:0006950//response to stress
LOC_Os04g01740|13104.t00070	2584	24	231	1.47984	15.219	3.36236	Up	5.62e-47	1.15e-44	heat shock protein, putative, expressed	-	GO:0000166//nucleotide binding	-
LOC_Os06g22290|13106.t02044	2830	2	19	0.112601	1.14297	3.3435	Up	6.55e-05	0.000940196	legume lectins beta domain containing protein, expressed	-	GO:0000166//nucleotide binding	-
LOC_Os02g54870|13102.t05111	1533	3	27	0.3118	2.99839	3.2655	Up	1.98e-06	4.05e-05	expressed protein	-	GO:0003700//sequence-specific DNA binding transcription factor activity	-
LOC_Os11g05170|13111.t00416	746	5	43	1.0679	9.81289	3.19991	Up	2.02e-09	6.77e-08	expressed protein	-	-	-
LOC_Os02g41580|13102.t03770	1418	16	121	1.7978	14.527	3.01443	Up	6.05e-23	8.44e-21	CAMK_CAMK_like.14 - CAMK includes calcium/calmodulin depedent protein kinases, expressed	-	GO:0005488//binding	-
LOC_Os08g44750|13108.t04208	1622	8	55	0.785845	5.7727	2.87693	Up	1.08e-10	4.25e-09	auxin-induced protein 5NG4, putative, expressed	GO:0016020//membrane	-	-
LOC_Os03g32490|13103.t02863	1230	8	55	1.03629	7.61245	2.87693	Up	1.08e-10	4.26e-09	DUF1230 domain containing protein, expressed	-	-	-
LOC_Os12g41660|13112.t03854	1679	6	41	0.569375	4.15719	2.86816	Up	2.95e-08	8.42e-07	expressed protein	-	-	-
LOC_Os02g20360|13102.t01835	1653	4	26	0.385553	2.67773	2.79601	Up	1.54e-05	0.000258288	tyrosine aminotransferase, putative, expressed	-	GO:0003824//catalytic activity	-
LOC_Os03g13140|13103.t01127	1066	23	145	3.4377	23.1568	2.75192	Up	6.81e-25	1.02e-22	non-symbiotic hemoglobin 2, putative, expressed	-	-	-
LOC_Os03g16030|13103.t01408	980	10	62	1.62582	10.7704	2.72784	Up	2.55e-11	1.06e-09	hsp20/alpha crystallin family protein, putative, expressed	-	-	GO:0006950//response to stress
LOC_Os03g18779|13103.t01668	1288	47	283	5.81406	37.4057	2.68564	Up	5.94e-46	1.19e-43	expressed protein	-	-	-
LOC_Os07g06834|13107.t00571	1248	23	136	2.93637	18.552	2.65947	Up	1.24e-22	1.71e-20	expressed protein	-	-	-
LOC_Os05g29710|13105.t02597	1386	8	47	0.919654	5.773	2.65016	Up	1.19e-08	3.61e-07	RING-H2 finger protein, putative, expressed	-	GO:0003824//catalytic activity	-
LOC_Os05g46470|13105.t04176	672	7	41	1.65969	10.3868	2.64577	Up	1.09e-07	2.8e-06	expressed protein	-	-	-
LOC_Os05g12150|13105.t01059	2207	17	89	1.22728	6.86522	2.48384	Up	2.9e-14	2.58e-12	endoglucanase precursor, putative, expressed	-	GO:0016787//hydrolase activity	-
LOC_Os07g43740|13107.t04008	792	13	68	2.61526	14.6168	2.48259	Up	3.33e-11	1.37e-09	zinc finger, C3HC4 type domain containing protein, expressed	-	GO:0005488//binding	-
LOC_Os03g53400|13103.t04664	1029	7	36	1.08388	5.95599	2.45814	Up	1.89e-06	3.88e-05	transmembrane BAX inhibitor motif-containing protein, putative, expressed	-	GO:0003674//molecular_function	-
LOC_Os11g24374|13111.t02058	1523	8	40	0.836927	4.47123	2.4175	Up	6.32e-07	1.42e-05	OsSCP55 - Putative Serine Carboxypeptidase homologue, expressed	-	-	GO:0009987//cellular process
LOC_Os04g51580|13104.t04636	1823	11	52	0.961399	4.85606	2.33658	Up	2.38e-08	6.85e-07	leucine rich repeat containing protein, expressed	-	GO:0000166//nucleotide binding	-
LOC_Os03g16020|13103.t01407	465	14	65	4.79703	23.7973	2.31058	Up	5.28e-10	1.93e-08	hsp20/alpha crystallin family protein, putative	-	-	GO:0006950//response to stress
LOC_Os03g11770|13103.t00993	1340	7	32	0.832321	4.06548	2.28822	Up	1.72e-05	0.000283765	expressed protein	-	-	-
LOC_Os02g37360|13102.t03388	708	19	86	4.2758	20.6791	2.27391	Up	1.37e-12	7.54e-11	expressed protein	-	-	-
LOC_Os07g39390|13107.t03589	2023	12	54	0.945111	4.54428	2.2655	Up	2.34e-08	6.77e-07	retrotransposon protein, putative, unclassified	-	-	-
LOC_Os08g39140|13108.t03656	3628	8	36	0.351334	1.68928	2.2655	Up	5.65e-06	0.000104749	heat shock protein, putative, expressed	-	GO:0000166//nucleotide binding	-
LOC_Os01g08520|13101.t00730	1648	9	40	0.870127	4.13209	2.24757	Up	1.86e-06	3.83e-05	DUF581 domain containing protein, expressed	-	-	-
LOC_Os03g16920|13103.t01490	2485	84	370	5.3858	25.3479	2.23463	Up	2.51e-48	5.19e-46	DnaK family protein, putative, expressed	GO:0005739//mitochondrion	-	-
LOC_Os04g27980|13104.t02479	1209	652	2772	85.9248	390.332	2.18355	Up	0	0	glycosyl hydrolase, putative, expressed	-	GO:0016787//hydrolase activity	-
LOC_Os05g44970|13105.t04025	2829	17	70	0.957444	4.21243	2.13739	Up	8.06e-10	2.84e-08	senescence-induced receptor-like serine/threonine-protein kinase precursor, putative	-	GO:0000166//nucleotide binding	-
LOC_Os02g36414|13102.t03295	2308	9	34	0.621304	2.5079	2.01311	Up	4.29e-05	0.000643176	transporter family protein, putative, expressed	-	GO:0005215//transporter activity	-
LOC_Os12g25200|13112.t02242	2706	60	222	3.53282	13.9667	1.9831	Up	1.2e-25	1.82e-23	chloride transporter, chloride channel family, putative, expressed	-	GO:0005215//transporter activity	-
LOC_Os06g45950|13106.t04265	1072	12	44	1.78354	6.98755	1.97004	Up	4.18e-06	7.95e-05	OsSAUR25 - Auxin-responsive SAUR gene family member, expressed	-	-	-
LOC_Os01g14650|13101.t01314	1041	11	39	1.6836	6.37795	1.92154	Up	2.08e-05	0.000336058	expansin precursor, putative, expressed	-	GO:0003674//molecular_function	-
LOC_Os06g08360|13106.t00716	1147	23	81	3.19493	12.0223	1.91186	Up	7.79e-10	2.76e-08	ethylene-responsive element-binding protein, putative, expressed	-	-	-
LOC_Os01g34060|13101.t02892	1512	12	41	1.26452	4.61635	1.86816	Up	1.83e-05	0.000300645	MYB family transcription factor, putative, expressed	-	GO:0003676//nucleic acid binding	-
LOC_Os03g50160|13103.t04371	777	12	41	2.46069	8.98318	1.86816	Up	1.83e-05	0.000300467	plastocyanin-like domain containing protein, putative, expressed	-	GO:0005488//binding	-
LOC_Os12g08090|13112.t00693	1930	16	54	1.32087	4.76325	1.85046	Up	9.69e-07	2.1e-05	amino acid transporter, putative, expressed	-	GO:0005215//transporter activity	-
LOC_Os07g23570|13107.t02050	2009	22	74	1.74478	6.27074	1.84559	Up	9.71e-09	2.97e-07	cytochrome P450 72A1, putative, expressed	GO:0005783//endoplasmic reticulum	-	-
LOC_Os07g01540|13107.t00054	3664	18	59	0.782735	2.74134	1.80829	Up	4.59e-07	1.06e-05	Ser/Thr protein phosphatase family protein, putative, expressed	GO:0005783//endoplasmic reticulum	-	-
LOC_Os06g19095|13106.t04858	1236	74	231	9.53917	31.8171	1.73787	Up	1.71e-22	2.35e-20	expressed protein	-	-	-
LOC_Os12g37980|13112.t03491	3196	28	87	1.39588	4.63425	1.73116	Up	2.61e-09	8.65e-08	protein kinase domain containing protein, expressed	-	GO:0000166//nucleotide binding	-
LOC_Os10g40710|13110.t03308	1262	69	212	8.71139	28.5985	1.71497	Up	2.06e-20	2.57e-18	expansin precursor, putative, expressed	-	GO:0003674//molecular_function	-
LOC_Os03g14180|13103.t01228	1270	16	49	2.00731	6.5684	1.71028	Up	1.01e-05	0.000175705	hsp20/alpha crystallin family protein, putative, expressed	-	-	GO:0006950//response to stress
LOC_Os04g09390|13104.t00770	1134	14	42	1.96704	6.30526	1.68053	Up	5.56e-05	0.000812223	HEV3 - Hevein family protein precursor, expressed	-	-	-
LOC_Os03g60840|13103.t05330	995	23	69	3.683	11.8057	1.68053	Up	2.15e-07	5.21e-06	BBTI13 - Bowman-Birk type bran trypsin inhibitor precursor, expressed	-	-	-
LOC_Os11g31060|13111.t02698	1617	16	48	1.57655	5.05357	1.68053	Up	1.6e-05	0.000266143	IQ calmodulin-binding and BAG domain containing protein, putative, expressed	-	-	-
LOC_Os07g41240|13107.t03766	1945	17	51	1.3926	4.46393	1.68053	Up	8.61e-06	0.00015194	cytochrome P450, putative, expressed	-	GO:0003824//catalytic activity	-
LOC_Os03g29770|13103.t02618	962	31	92	5.13433	16.281	1.66494	Up	2.56e-09	8.49e-08	EF hand family protein, expressed	-	GO:0005488//binding	-
LOC_Os06g06850|13106.t00569	3344	22	65	1.04822	3.30913	1.65851	Up	6.21e-07	1.4e-05	resistance protein LR10, putative, expressed	-	GO:0005515//protein binding	-
LOC_Os06g14540|13106.t01328	2092	19	56	1.44707	4.55715	1.655	Up	3.93e-06	7.53e-05	endoglucanase, putative, expressed	-	GO:0016787//hydrolase activity	-
LOC_Os01g58670|13101.t05185	1689	26	76	2.45268	7.66039	1.64306	Up	8.38e-08	2.2e-06	conserved hypothetical protein	-	-	-
LOC_Os01g23580|13101.t02063	2720	30	87	1.75732	5.44525	1.63162	Up	1.14e-08	3.46e-07	inorganic H+ pyrophosphatase, putative, expressed	GO:0005739//mitochondrion	-	-
LOC_Os11g04409|13111.t00337	2362	18	52	1.2142	3.74792	1.62609	Up	1.14e-05	0.000195431	expressed protein	-	-	-
LOC_Os01g43750|13101.t03811	1797	452	1303	40.0763	123.442	1.62301	Up	2.93e-108	6.83e-106	cytochrome P450 72A1, putative, expressed	-	GO:0003824//catalytic activity	-
LOC_Os12g28770|13112.t02591	1496	16	46	1.70406	5.23472	1.61913	Up	3.94e-05	0.000596864	POEI19 - Pollen Ole e I allergen and extensin family protein precursor, expressed	-	-	-
LOC_Os09g33780|13109.t02958	1652	191	548	18.4213	56.4726	1.61617	Up	2.73e-46	5.5e-44	expressed protein	-	-	-
LOC_Os01g14850|13101.t01332	1009	55	157	8.68498	26.4896	1.60883	Up	2.81e-14	2.52e-12	MFS18 protein precursor, putative, expressed	-	-	-
LOC_Os03g49430|13103.t04303	2891	22	62	1.21247	3.65099	1.59034	Up	2.34e-06	4.69e-05	pre-mRNA-splicing factor, putative, expressed	GO:0005634//nucleus	-	-
LOC_Os05g08750|13105.t00762	1781	18	50	1.6103	4.7794	1.5695	Up	2.75e-05	0.000430949	UDP-glucoronosyl and UDP-glucosyl transferase domain containing protein, expressed	-	GO:0016740//transferase activity	-
LOC_Os07g07890|13107.t00673	660	18	50	4.34536	12.8971	1.5695	Up	2.75e-05	0.000430706	expressed protein	-	-	-
LOC_Os07g09340|13107.t00812	3434	793	2184	36.7934	108.273	1.55715	Up	1.05e-169	2.56e-167	plasma membrane ATPase, putative, expressed	-	GO:0005215//transporter activity	-
LOC_Os09g21370|13109.t01876	2181	19	52	1.38802	4.05896	1.54808	Up	2.28e-05	0.000365598	cysteine proteinase EP-B 1 precursor, putative, expressed	-	-	GO:0006950//response to stress
LOC_Os06g11210|13106.t00996	1528	67	183	6.98633	20.3889	1.54518	Up	1.5e-15	1.42e-13	12-oxophytodienoate reductase, putative, expressed	-	GO:0003824//catalytic activity	-
LOC_Os07g34580|13107.t03125	1451	24	65	2.63537	7.62629	1.53298	Up	2.5e-06	4.99e-05	glycosyl hydrolases family 16, putative, expressed	GO:0005618//cell wall	-	-
LOC_Os06g46140|13106.t04285	1534	54	146	5.60875	16.203	1.53051	Up	1.54e-12	8.36e-11	expressed protein	-	-	-
LOC_Os12g09700|13112.t00850	1286	56	148	6.93816	19.5924	1.49767	Up	2.45e-12	1.28e-10	Jacalin-like lectin domain containing protein, putative, expressed	-	-	-
LOC_Os05g11650|13105.t01009	1724	25	66	2.31047	6.51739	1.49611	Up	3.16e-06	6.19e-05	GIL1, putative, expressed	-	-	-
LOC_Os01g55820|13101.t04914	1248	22	58	2.8087	7.91189	1.49412	Up	1.3e-05	0.000219914	X8 domain containing protein, expressed	GO:0005618//cell wall	-	-
LOC_Os07g46560|13107.t04284	1596	38	99	3.79357	10.5601	1.477	Up	1.48e-08	4.4e-07	seven in absentia protein family domain containing protein, expressed	GO:0005634//nucleus	-	-
LOC_Os05g06970|13105.t00590	1449	134	348	14.7344	40.8863	1.47242	Up	2.31e-26	3.54e-24	peroxidase precursor, putative, expressed	-	GO:0003824//catalytic activity	-
LOC_Os05g04410|13105.t00338	1547	140	362	14.419	39.8369	1.46613	Up	3.4e-27	5.27e-25	peroxidase precursor, putative, expressed	-	GO:0003824//catalytic activity	-
LOC_Os12g38120|13112.t03503	1091	28	72	4.08913	11.235	1.45814	Up	1.78e-06	3.68e-05	thaumatin family domain containing protein, expressed	-	GO:0004872//receptor activity	-
LOC_Os01g63510|13101.t05645	1191	21	54	2.80934	7.71879	1.45814	Up	3.63e-05	0.000551662	homeobox domain containing protein, expressed	-	GO:0003677//DNA binding	-
LOC_Os08g40720|13108.t03814	1743	23	59	2.10246	5.76264	1.45465	Up	1.62e-05	0.000268805	FAD-binding and arabino-lactone oxidase domains containing protein, putative, expressed	-	GO:0003824//catalytic activity	-
LOC_Os02g15930|13102.t01400	1592	46	118	4.60376	12.6185	1.45465	Up	9.51e-10	3.31e-08	expressed protein	-	-	-
LOC_Os06g04790|13106.t00363	1395	20	51	2.2843	6.22391	1.44607	Up	6.68e-05	0.00095481	HAD superfamily phosphatase, putative, expressed	GO:0005618//cell wall	-	-
LOC_Os12g30040|13112.t02717	2147	220	557	16.3263	44.1662	1.43574	Up	9.55e-40	1.77e-37	transmembrane amino acid transporter protein, putative, expressed	-	GO:0005215//transporter activity	-
LOC_Os02g01510|13102.t00054	1617	782	1978	77.0538	208.249	1.43437	Up	2.18e-136	5.21e-134	lactate/malate dehydrogenase, putative, expressed	-	GO:0003824//catalytic activity	-
LOC_Os02g43370|13102.t03950	3207	117	294	5.81279	15.6069	1.42488	Up	1.65e-21	2.19e-19	transposon protein, putative, unclassified, expressed	-	-	-
LOC_Os02g03710|13102.t00272	665	40	99	9.58376	25.3443	1.403	Up	5.06e-08	1.39e-06	UP-9A, putative, expressed	-	-	-
LOC_Os01g70360|13101.t06260	1925	31	75	2.56583	6.63281	1.37019	Up	3.27e-06	6.39e-05	serine palmitoyltransferase 2, putative, expressed	-	GO:0005515//protein binding	-
LOC_Os02g01220|13102.t00022	1369	43	104	5.00452	12.9329	1.36975	Up	4.13e-08	1.15e-06	rhodanese-like domain containing protein, putative, expressed	-	-	GO:0008150//biological_process
LOC_Os08g16030|13108.t01483	889	37	89	6.63128	17.0434	1.36185	Up	4.45e-07	1.03e-05	expressed protein	-	-	-
LOC_Os07g35610|13107.t03224	2232	42	101	2.99814	7.70361	1.36146	Up	7.46e-08	1.99e-06	kelch repeat-containing protein, putative, expressed	-	-	-
LOC_Os01g46720|13101.t04039	3435	144	344	6.67934	17.049	1.35191	Up	4.16e-23	5.84e-21	expressed protein	-	GO:0016301//kinase activity	-
LOC_Os01g03330|13101.t00226	1863	36	86	3.07884	7.85874	1.35191	Up	8.04e-07	1.77e-05	BBTI3 - Bowman-Birk type bran trypsin inhibitor precursor, expressed	-	-	-
LOC_Os07g40320|13107.t03682	1119	36	86	5.1259	13.0838	1.35191	Up	8.04e-07	1.77e-05	vesicle transport protein GOT1B, putative, expressed	GO:0005635//nuclear envelope	-	-
LOC_Os10g38600|13110.t03102	962	59	140	9.7718	24.7754	1.34221	Up	3.58e-10	1.33e-08	glutathione S-transferase GSTU6, putative, expressed	-	GO:0016740//transferase activity	-
LOC_Os10g11500|13110.t00939	739	43	102	9.27089	23.4976	1.34173	Up	8.98e-08	2.34e-06	SCP-like extracellular protein, expressed	GO:0005576//extracellular region	-	-
LOC_Os05g41550|13105.t03727	5486	49	116	1.42311	3.59972	1.33884	Up	1.24e-08	3.72e-07	expressed protein	-	-	-
LOC_Os03g55530|13103.t04820	2299	87	205	6.02945	15.1804	1.33211	Up	4.33e-14	3.73e-12	HLS, putative, expressed	-	-	GO:0008152//metabolic process
LOC_Os06g41770|13106.t03847	1476	631	1486	68.1146	171.396	1.33129	Up	4.62e-92	1.06e-89	bZIP transcription factor domain containing protein, expressed	-	-	-
LOC_Os11g23200|13111.t01988	1737	29	68	2.66009	6.66463	1.32505	Up	1.59e-05	0.000264856	retrotransposon protein, putative, unclassified	-	-	-
LOC_Os01g64120|13101.t05703	949	125	291	20.9866	52.2028	1.31466	Up	5.13e-19	5.74e-17	2Fe-2S iron-sulfur cluster binding domain containing protein, expressed	-	GO:0003674//molecular_function	-
LOC_Os01g03340|13101.t00227	1220	144	335	18.8062	46.7468	1.31366	Up	1.23e-21	1.65e-19	BBTI4 - Bowman-Birk type bran trypsin inhibitor precursor, expressed	-	-	-
LOC_Os03g05334|13103.t00413	656	54	125	13.1156	32.4394	1.30647	Up	6.57e-09	2.06e-07	expressed protein	-	-	-
LOC_Os10g40480|13110.t03285	736	83	192	17.9679	44.411	1.30549	Up	6.33e-13	3.89e-11	LTPL143 - Protease inhibitor/seed storage/LTP family protein precursor, expressed	-	-	GO:0006810//transport
LOC_Os01g68650|13101.t06141	1123	47	108	6.66831	16.3724	1.29587	Up	8.49e-08	2.23e-06	plant-specific domain TIGR01615 family protein, expressed	-	-	-
LOC_Os03g12510|13103.t01064	803	2010	4559	398.821	966.543	1.27709	Up	4.45e-261	1.1e-258	non-symbiotic hemoglobin 2, putative, expressed	-	-	-
LOC_Os02g52700|13102.t04897	1631	69	155	6.74051	16.1787	1.26317	Up	3.05e-10	1.14e-08	alpha-amylase precursor, putative, expressed	-	-	-
LOC_Os11g26790|13111.t02288	1207	53	118	6.99626	16.6434	1.25029	Up	5.15e-08	1.41e-06	dehydrin, putative, expressed	-	-	-
LOC_Os01g46984|13101.t04066	1542	159	353	16.429	38.9724	1.24621	Up	4.8e-21	6.19e-19	expressed protein	-	-	-
LOC_Os06g04540|13106.t00339	1335	31	68	3.6998	8.67151	1.22884	Up	4.71e-05	0.000699106	DNA binding protein, putative, expressed	-	GO:0003674//molecular_function	-
LOC_Os10g08599|13110.t00677	2042	54	117	4.21343	9.75432	1.21105	Up	1.24e-07	3.12e-06	expressed protein	-	-	-
LOC_Os01g04350|13101.t00322	951	55	119	9.21467	21.3026	1.20903	Up	1e-07	2.58e-06	hsp20/alpha crystallin family protein, putative, expressed	-	-	GO:0006950//response to stress
LOC_Os03g53270|13103.t04654	1243	111	239	14.2282	32.7336	1.20202	Up	5.29e-14	4.49e-12	stem-specific protein TSJT1, putative, expressed	-	-	GO:0008150//biological_process
LOC_Os06g05120|13106.t00396	543	66	141	19.3661	44.2065	1.19073	Up	1e-08	3.05e-07	expressed protein	-	-	-
LOC_Os06g43960|13106.t04062	1566	48	102	4.88368	11.0886	1.18303	Up	1.27e-06	2.7e-05	expressed protein	-	-	-
LOC_Os03g62640|13103.t05504	2506	42	89	2.67033	6.04611	1.17899	Up	6.46e-06	0.000117917	RNA-binding protein Luc7-like, putative, expressed	-	-	-
LOC_Os03g36130|13103.t03107	4245	34	72	1.27614	2.8875	1.17803	Up	5.1e-05	0.000751318	retrotransposon protein, putative, unclassified, expressed	-	-	-
LOC_Os07g44180|13107.t04049	941	69	146	11.6831	26.4138	1.17687	Up	7.57e-09	2.35e-07	OsRCI2-10 - Hydrophobic protein LTI6A, expressed	-	-	GO:0006950//response to stress
LOC_Os04g50970|13104.t04572	817	79	167	15.4064	34.7986	1.17549	Up	6.6e-10	2.37e-08	seed specific protein Bn15D1B, putative, expressed	-	-	-
LOC_Os04g21660|13104.t01880	1530	61	127	6.35237	14.1312	1.15352	Up	1.15e-07	2.93e-06	AAA-type ATPase family protein, putative, expressed	-	GO:0000166//nucleotide binding	-
LOC_Os09g19160|13109.t01656	1977	65	134	5.23847	11.5389	1.13929	Up	6.96e-08	1.87e-06	serine/threonine-protein kinase, putative, expressed	-	GO:0000166//nucleotide binding	-
LOC_Os10g13700|13110.t01094	2850	452	931	25.2692	55.6124	1.13803	Up	5.97e-46	1.18e-43	phosphoenolpyruvate carboxykinase, putative, expressed	-	-	-
LOC_Os02g52630|13102.t04890	2051	37	76	2.87431	6.30834	1.13404	Up	5.38e-05	0.00078932	xyloglucan fucosyltransferase, putative, expressed	-	GO:0016740//transferase activity	-
LOC_Os05g48200|13105.t04299	6926	42	86	0.966194	2.11389	1.12952	Up	1.83e-05	0.000300747	glutamate synthase, chloroplast precursor, putative, expressed	-	-	-
LOC_Os01g52230|13101.t04572	1217	52	106	6.80785	14.828	1.12305	Up	2.16e-06	4.38e-05	phosphoethanolamine/phosphocholine phosphatase, putative, expressed	-	GO:0003824//catalytic activity	-
LOC_Os12g01700|13112.t00067	2687	55	110	3.26131	6.96935	1.09557	Up	2.23e-06	4.5e-05	inactive receptor kinase At2g26730 precursor, putative, expressed	-	GO:0000166//nucleotide binding	-
LOC_Os01g15830|13101.t01429	1501	42	84	4.45827	9.52721	1.09557	Up	3.62e-05	0.000551507	peroxidase precursor, putative, expressed	-	GO:0003824//catalytic activity	-
LOC_Os09g14610|13109.t01254	3306	51	102	2.4579	5.25248	1.09557	Up	5.25e-06	9.8e-05	DCL2, putative, expressed	-	GO:0003723//RNA binding	-
LOC_Os05g08360|13105.t00723	1294	40	80	4.92519	10.525	1.09557	Up	5.57e-05	0.000813421	rRNA 2-O-methyltransferase fibrillarin 2, putative, expressed	-	GO:0003723//RNA binding	-
LOC_Os10g40430|13110.t03280	797	152	302	30.3866	64.5083	1.08605	Up	6.29e-15	5.8e-13	LTPL139 - Protease inhibitor/seed storage/LTP family protein precursor, expressed	-	-	GO:0006810//transport
LOC_Os02g06960|13102.t00602	1735	50	99	4.59164	9.71411	1.08107	Up	9.06e-06	0.000158684	expressed protein	-	-	-
LOC_Os03g52180|13103.t04551	1012	182	359	28.6542	60.3922	1.07562	Up	3.26e-17	3.39e-15	4-hydroxy-3-methylbut-2-enyl diphosphate reductase, putative, expressed	-	-	-
LOC_Os03g61900|13103.t05429	228	71	140	49.6159	104.535	1.07511	Up	1.45e-07	3.61e-06	hypothetical protein	-	-	-
LOC_Os02g41840|13102.t03797	1067	48	94	7.16761	14.9979	1.0652	Up	1.93e-05	0.000315406	DUF584 domain containing protein, putative, expressed	-	-	-
LOC_Os09g27750|13109.t02463	1461	67	131	7.30671	15.2647	1.0629	Up	4.67e-07	1.08e-05	1-aminocyclopropane-1-carboxylate oxidase 1, putative, expressed	-	GO:0003824//catalytic activity	-
LOC_Os01g72380|13101.t06456	2929	66	129	3.59023	7.49786	1.0624	Up	5.77e-07	1.31e-05	expressed protein	GO:0005886//plasma membrane	-	-
LOC_Os12g39630|13112.t03652	2684	44	86	2.61197	5.45485	1.0624	Up	4.57e-05	0.000679671	CAMK_CAMK_like.49 - CAMK includes calcium/calmodulin depedent protein kinases, expressed	-	GO:0000166//nucleotide binding	-
LOC_Os06g37750|13106.t03445	2691	88	172	5.21034	10.8813	1.0624	Up	7.66e-09	2.38e-07	S-locus-like receptor protein kinase, putative, expressed	-	GO:0000166//nucleotide binding	-
LOC_Os02g09480|13102.t00807	1707	196	383	18.2945	38.1973	1.06206	Up	6.4e-18	6.89e-16	myb-like DNA-binding domain containing protein, putative, expressed	-	GO:0003677//DNA binding	-
LOC_Os06g46340|13106.t04301	3094	77	150	3.96523	8.2535	1.0576	Up	7.77e-08	2.06e-06	glycosyl hydrolase, family 31, putative, expressed	GO:0005783//endoplasmic reticulum	-	-
LOC_Os02g04810|13102.t00385	4022	532	1036	21.075	43.8515	1.0571	Up	2.2e-45	4.3e-43	auxin response factor 5, putative, expressed	-	GO:0003700//sequence-specific DNA binding transcription factor activity	-
LOC_Os10g41710|13110.t03398	904	71	138	12.5137	25.9883	1.05435	Up	2.76e-07	6.59e-06	chaperonin, putative, expressed	-	-	-
LOC_Os03g01260|13103.t00028	1053	52	101	7.86815	16.329	1.05334	Up	1.14e-05	0.000195193	expansin precursor, putative, expressed	-	GO:0003674//molecular_function	-
LOC_Os06g49760|13106.t04645	963	51	99	8.43804	17.5015	1.0525	Up	1.41e-05	0.000237383	invertase/pectin methylesterase inhibitor family protein, putative, expressed	-	GO:0030234//enzyme regulator activity	-
LOC_Os03g63970|13103.t05625	1854	139	269	11.9455	24.7007	1.04809	Up	8.81e-13	5.17e-11	gibberellin 20 oxidase 1, putative, expressed	-	GO:0003824//catalytic activity	-
LOC_Os03g15110|13103.t01316	1141	136	262	18.9911	39.0915	1.04153	Up	2.25e-12	1.19e-10	expressed protein	-	-	-
LOC_Os07g22580|13107.t01961	1758	51	98	4.6222	9.49018	1.03786	Up	1.94e-05	0.000317074	rhoGAP domain containing protein, expressed	-	GO:0030234//enzyme regulator activity	-
LOC_Os10g34350|13110.t02728	1540	50	96	5.17305	10.6125	1.03668	Up	2.41e-05	0.000383827	aminotransferase, classes I and II, domain containing protein, expressed	-	-	GO:0006519//cellular amino acid and derivative metabolic process
LOC_Os02g49820|13102.t04608	1946	62	119	5.07629	10.4105	1.03619	Up	2.56e-06	5.1e-05	RNA recognition motif family protein, expressed	-	GO:0003676//nucleic acid binding	-
LOC_Os08g30770|13108.t02834	3444	500	958	23.1315	47.3554	1.03367	Up	1.22e-40	2.31e-38	ABC transporter, ATP-binding protein, putative, expressed	-	GO:0005215//transporter activity	-
LOC_Os02g41904|13102.t03804	638	116	222	28.9691	59.2379	1.03201	Up	1.46e-10	5.65e-09	DEF7 - Defensin and Defensin-like DEFL family	-	-	-
LOC_Os07g13170|13107.t01188	2229	46	88	3.2881	6.72109	1.03144	Up	5.69e-05	0.000828688	AP2 domain containing protein, expressed	-	-	GO:0000003//reproduction
LOC_Os01g36860|13101.t03156	3003	69	125	3.66093	7.44586	1.02423	Up	6.89e-06	0.000124935	DEAD-box ATP-dependent RNA helicase 40, putative, expressed	-	GO:0000166//nucleotide binding	-
LOC_Os05g48870|13105.t04367	2879	149	283	8.24598	16.7345	1.02106	Up	7.17e-13	4.31e-11	auxin response factor 15, putative, expressed	-	GO:0003700//sequence-specific DNA binding transcription factor activity	-
LOC_Os01g54210|13101.t04759	1751	89	169	8.09844	16.4311	1.02072	Up	3.03e-08	8.58e-07	GATA zinc finger domain containing protein, expressed	-	GO:0003700//sequence-specific DNA binding transcription factor activity	-
LOC_Os07g41350|13107.t03777	708	138	260	31.0558	62.5183	1.00941	Up	9.57e-12	4.25e-10	B12D protein, putative, expressed	-	-	GO:0008150//biological_process
LOC_Os11g47560|13111.t04242	1095	162	304	23.5721	47.2636	1.00365	Up	2.25e-13	1.62e-11	glycosyl hydrolase, putative, expressed	-	GO:0016787//hydrolase activity	-
LOC_Os08g02200|13108.t00119	648	63	3	15.4904	0.788158	-4.29675	Down	6.65e-05	0.000951268	expressed protein	-	-	-
LOC_Os04g58390|13104.t05311	1943	64	5	5.24813	0.438091	-3.5825	Down	2.33e-05	0.000372975	allantoinase, putative, expressed	-	-	-
LOC_Os04g42760|13104.t03808	1511	145	12	15.2898	1.35202	-3.49938	Down	3.22e-07	7.62e-06	sialyltransferase family domain containing protein, expressed	GO:0016020//membrane	-	-
LOC_Os01g19170|13101.t01700	1666	55	5	5.25999	0.510931	-3.36386	Down	2.33e-05	0.000372761	polygalacturonase, putative, expressed	GO:0005618//cell wall	-	-
LOC_Os09g31019|13109.t02746	686	203	20	47.1487	4.96333	-3.24784	Down	1.63e-09	5.53e-08	ubiquitin fusion protein, putative	-	GO:0005515//protein binding	-
LOC_Os09g27930|13109.t02481	795	421	42	84.3747	8.99392	-3.22979	Down	1.09e-13	8.69e-12	ubiquitin fusion protein, putative, expressed	-	GO:0005515//protein binding	-
LOC_Os01g45990|13101.t03971	3422	169	17	7.86872	0.845738	-3.21785	Down	1.21e-08	3.64e-07	potassium channel AKT1, putative, expressed	-	GO:0000166//nucleotide binding	-
LOC_Os10g36360|13110.t02915	685	347	40	80.7117	9.94115	-3.02129	Down	1.03e-13	8.3e-12	expressed protein	-	-	-
LOC_Os06g05930|13106.t00479	684	478	59	111.345	14.6846	-2.92265	Down	2.18e-14	1.97e-12	expressed protein	-	-	-
LOC_Os04g46470|13104.t04165	2494	31	4	1.98044	0.273043	-2.85863	Down	4.5e-05	0.000670102	carotenoid cleavage dioxygenase 7, chloroplast precursor, putative, expressed	-	-	-
LOC_Os03g50590|13103.t04410	1010	991	132	156.333	22.2495	-2.81278	Down	2.03e-13	1.48e-11	expressed protein	-	-	-
LOC_Os10g17650|13110.t01314	1844	35	5	3.02416	0.461611	-2.71178	Down	2.55e-05	0.000403341	Os10bglu34 - beta-glucosidase homologue, similar to Os3bglu6, expressed	GO:0005618//cell wall	-	-
LOC_Os04g33310|13104.t02987	723	49	7	10.7983	1.64826	-2.71178	Down	7.35e-06	0.000132295	expressed protein	-	-	-
LOC_Os03g15420|13103.t01347	2418	112	16	7.38005	1.1265	-2.71178	Down	2.35e-08	6.78e-07	dynamin family protein, putative, expressed	-	GO:0000166//nucleotide binding	-
LOC_Os10g42260|13110.t03452	612	48	7	12.4965	1.94721	-2.68204	Down	7.36e-06	0.000132428	hypothetical protein	-	-	-
LOC_Os07g35520|13107.t03216	1871	34	5	2.89536	0.45495	-2.66996	Down	2.7e-05	0.0004251	glucan endo-1,3-beta-glucosidase precursor, putative, expressed	GO:0005634//nucleus	-	-
LOC_Os04g01354|13104.t00036	1698	168	26	15.7641	2.60677	-2.59631	Down	2.93e-11	1.22e-09	chalcone synthase, putative, expressed	-	-	GO:0006519//cellular amino acid and derivative metabolic process
LOC_Os04g12960|13104.t01105	1673	365	57	34.7612	5.80024	-2.58329	Down	5.08e-14	4.33e-12	UDP-glucoronosyl/UDP-glucosyl transferase, putative, expressed	-	GO:0016740//transferase activity	-
LOC_Os01g43740|13101.t03810	2009	268	42	21.2546	3.55907	-2.5782	Down	1.09e-13	8.66e-12	cytochrome P450 72A1, putative, expressed	GO:0005783//endoplasmic reticulum	-	-
LOC_Os02g45160|13102.t04138	3084	57	9	2.94481	0.496816	-2.56739	Down	2.16e-06	4.37e-05	aluminum-activated malate transporter, putative, expressed	-	GO:0003674//molecular_function	-
LOC_Os02g56690|13102.t05295	1065	119	20	17.8031	3.19704	-2.47732	Down	1.63e-09	5.53e-08	dihydroflavonol-4-reductase, putative	-	GO:0003824//catalytic activity	-
LOC_Os03g50580|13103.t04409	345	35	6	16.1639	2.96073	-2.44875	Down	2.08e-05	0.000336147	expressed protein	-	-	-
LOC_Os05g05170|13105.t00411	873	93	16	16.9733	3.12013	-2.44359	Down	2.35e-08	6.77e-07	jacalin-like lectin domain containing protein, expressed	-	-	-
LOC_Os08g26520|13108.t02420	678	44	8	10.34	2.00876	-2.36386	Down	4.8e-06	9.05e-05	hypothetical protein	-	-	-
LOC_Os04g44280|13104.t03955	841	38	7	7.19921	1.417	-2.345	Down	1.26e-05	0.000213724	OsRR5 type-A response regulator, expressed	-	GO:0003700//sequence-specific DNA binding transcription factor activity	-
LOC_Os05g08830|13105.t00770	575	47	9	13.0235	2.66466	-2.28909	Down	2.7e-06	5.36e-05	expressed protein	-	-	-
LOC_Os04g11430|13104.t00960	2259	67	13	4.72559	0.979702	-2.27008	Down	1.71e-07	4.2e-06	disease resistance RPP13-like protein 1, putative	-	GO:0005515//protein binding	-
LOC_Os11g04104|13111.t00303	2299	69	13	4.78198	0.991998	-2.2692	Down	1.69e-07	4.17e-06	major facilitator superfamily antiporter, putative, expressed	-	GO:0005215//transporter activity	-
LOC_Os05g34030|13105.t03025	1857	41	8	3.51779	0.733407	-2.26198	Down	7.55e-06	0.000135425	peptide transporter PTR2, putative, expressed	-	GO:0005215//transporter activity	-
LOC_Os03g15370|13103.t01342	1113	400	79	57.2614	12.0837	-2.2445	Down	0	0	ubiquitin fusion protein, putative, expressed	-	GO:0005515//protein binding	-
LOC_Os09g34160|13109.t02999	2928	423	84	23.018	4.884	-2.23663	Down	0	0	resistance protein, putative, expressed	-	GO:0005515//protein binding	-
LOC_Os02g56460|13102.t05271	1443	405	82	44.7184	9.67419	-2.20866	Down	0	0	dehydrogenase, putative, expressed	-	GO:0003824//catalytic activity	-
LOC_Os08g26350|13108.t02403	674	554	114	130.963	28.7947	-2.18528	Down	1.33e-13	1.05e-11	expressed protein	-	-	-
LOC_Os08g37370|13108.t03485	1617	348	72	34.2899	7.58036	-2.17745	Down	0	0	mitochondrial carrier protein, putative, expressed	-	GO:0005215//transporter activity	-
LOC_Os02g45380|13102.t04158	1851	48	10	4.13173	0.919731	-2.16746	Down	2.12e-06	4.3e-05	MATE domain containing protein, expressed	-	GO:0005215//transporter activity	-
LOC_Os05g24780|13105.t02161	855	43	9	8.01309	1.79202	-2.16077	Down	6e-06	0.000110481	OsCML21 - Calmodulin-related calcium sensor protein, expressed	-	GO:0005488//binding	-
LOC_Os01g57840|13101.t05107	919	42	9	7.28167	1.66722	-2.12682	Down	8.37e-06	0.000148363	expressed protein	-	-	-
LOC_Os09g19800|13109.t01718	1512	533	116	56.1659	13.0609	-2.10444	Down	1.67e-13	1.28e-11	aminopeptidase, putative	-	-	GO:0009987//cellular process
LOC_Os02g37180|13102.t03370	989	184	41	29.6428	7.05756	-2.07044	Down	1.39e-13	1.09e-11	expressed protein	-	-	-
LOC_Os10g36210|13110.t02903	3171	93	21	4.67288	1.12743	-2.05127	Down	8.69e-10	3.05e-08	valyl-tRNA synthetase, putative	-	-	GO:0000003//reproduction
LOC_Os02g43460|13102.t03959	4320	35	8	1.29087	0.315263	-2.03371	Down	6.79e-05	0.000966821	required to maintain repression 1, putative	-	GO:0000166//nucleotide binding	-
LOC_Os01g28300|13101.t02452	1757	651	155	59.0346	15.0185	-1.97482	Down	4e-13	2.6e-11	OsFBX7 - F-box domain containing protein, expressed	-	-	-
LOC_Os02g08330|13102.t00741	2182	2908	701	212.343	54.6928	-1.95697	Down	4.31e-13	2.74e-11	gp176, putative, expressed	-	-	-
LOC_Os02g56680|13102.t05294	1391	1505	363	172.388	44.427	-1.95615	Down	0	0	dehydrogenase, putative, expressed	-	GO:0003824//catalytic activity	-
LOC_Os04g53998|13104.t04880	3355	82	20	3.8942	1.01486	-1.94005	Down	3.7e-09	1.2e-07	kinase, putative, expressed	-	GO:0000166//nucleotide binding	-
LOC_Os04g33740|13104.t03030	2228	57	14	4.07622	1.06974	-1.92996	Down	7.81e-07	1.73e-05	glycosyl hydrolases, putative, expressed	-	GO:0016787//hydrolase activity	-
LOC_Os04g49890|13104.t04497	4929	1717	427	55.502	14.7481	-1.91201	Down	1.19e-12	6.67e-11	multidrug resistance-associated protein, putative, expressed	-	GO:0005215//transporter activity	-
LOC_Os08g44830|13108.t04216	1640	82	21	7.9665	2.17993	-1.86966	Down	5.86e-09	1.85e-07	ZOS8-14 - C2H2 zinc finger protein, expressed	-	GO:0003676//nucleic acid binding	-
LOC_Os05g51130|13105.t04596	1914	2215	568	184.387	50.5212	-1.86777	Down	4.22e-13	2.71e-11	mitochondrial chaperone BCS1, putative, expressed	-	GO:0000166//nucleotide binding	-
LOC_Os04g45590|13104.t04081	788	62	16	12.5361	3.45669	-1.85863	Down	4.62e-07	1.07e-05	glyoxalase family protein, putative, expressed	-	GO:0003824//catalytic activity	-
LOC_Os04g53606|13104.t04839	978	108	28	17.5947	4.87401	-1.85196	Down	3.21e-11	1.32e-09	expressed protein	-	-	-
LOC_Os05g15300|13105.t01324	1073	50	13	7.42451	2.06258	-1.84785	Down	6.7e-06	0.000121827	expressed protein	-	-	-
LOC_Os03g25300|13103.t02250	1288	42	11	5.19554	1.45393	-1.83732	Down	4.07e-05	0.000614657	peroxidase precursor, putative, expressed	-	GO:0003674//molecular_function	-
LOC_Os01g20206|13101.t06686	804	41	11	8.12504	2.32918	-1.80255	Down	6.29e-05	0.000905869	methyltransferase, putative	GO:0005739//mitochondrion	-	-
LOC_Os03g45170|13103.t03902	2472	59	16	3.80278	1.10189	-1.78707	Down	1.65e-06	3.44e-05	amino acid permease, putative, expressed	-	GO:0005215//transporter activity	-
LOC_Os03g55776|13103.t04844	849	94	26	17.6408	5.21354	-1.75858	Down	1.91e-09	6.43e-08	expressed protein	-	-	-
LOC_Os02g53130|13102.t04940	3060	1024	285	53.3183	15.8559	-1.74961	Down	5.8e-13	3.59e-11	nitrate reductase, putative, expressed	-	GO:0003824//catalytic activity	-
LOC_Os06g38730|13106.t03544	3009	43	12	2.2769	0.678932	-1.74573	Down	6.01e-05	0.000870592	receptor-like protein kinase precursor, putative, expressed	-	GO:0000166//nucleotide binding	-
LOC_Os01g19290|13101.t01712	1729	261	73	24.0515	7.18778	-1.74251	Down	0	0	integral membrane protein DUF6 containing protein, expressed	GO:0016020//membrane	-	-
LOC_Os05g38350|13105.t03408	2319	268	75	18.4133	5.50589	-1.7417	Down	0	0	glycerol-3-phosphate acyltransferase 8, putative, expressed	-	-	-
LOC_Os05g41230|13105.t03695	1018	163	46	25.5116	7.69267	-1.7296	Down	8.53e-14	7.11e-12	BRASSINOSTEROID INSENSITIVE 1-associated receptor kinase 1 precursor, putative, expressed	-	GO:0000166//nucleotide binding	-
LOC_Os04g12720|13104.t01086	1732	211	60	19.4103	5.89753	-1.71864	Down	0	0	indole-3-acetate beta-glucosyltransferase, putative, expressed	-	GO:0016740//transferase activity	-
LOC_Os08g25860|13108.t02355	510	119	34	37.177	11.3495	-1.71178	Down	3.11e-11	1.29e-09	conserved hypothetical protein	-	-	-
LOC_Os01g03130|13101.t00207	1117	346	100	49.3538	15.241	-1.6952	Down	7.64e-14	6.39e-12	expressed protein	-	-	-
LOC_Os09g17146|13109.t01512	1780	172	50	15.3959	4.78208	-1.68684	Down	4.17e-14	3.63e-12	expressed protein	-	-	-
LOC_Os03g08900|13103.t00763	1905	71	21	5.93828	1.87669	-1.66186	Down	5.5e-07	1.25e-05	MATE efflux family protein, putative, expressed	-	GO:0005215//transporter activity	-
LOC_Os06g09870|13106.t00863	1107	1049	312	150.982	47.9815	-1.65383	Down	1.53e-13	1.18e-11	retrotransposon protein, putative, unclassified, expressed	-	-	-
LOC_Os07g13800|13107.t01247	1471	195	58	21.1212	6.71247	-1.65378	Down	1.24e-14	1.13e-12	cytokinin-N-glucosyltransferase, putative, expressed	-	GO:0016740//transferase activity	-
LOC_Os05g33570|13105.t02980	2998	84	25	4.46422	1.41963	-1.65289	Down	5.53e-08	1.5e-06	pyruvate, phosphate dikinase, chloroplast precursor, putative, expressed	GO:0005829//cytosol	-	-
LOC_Os04g56040|13104.t05081	663	50	15	12.0158	3.85163	-1.6414	Down	3.3e-05	0.000507673	glycine rich protein family protein, putative, expressed	-	-	-
LOC_Os01g46970|13101.t04064	1621	73	22	7.17525	2.3105	-1.63482	Down	5.15e-07	1.18e-05	transcription factor, putative, expressed	-	GO:0003677//DNA binding	-
LOC_Os05g47660|13105.t04247	1167	222	67	30.3096	9.77397	-1.63276	Down	0	0	lipid phosphatase protein, putative, expressed	-	GO:0016787//hydrolase activity	-
LOC_Os10g28440|13110.t02193	1384	96	29	11.0518	3.56721	-1.63141	Down	8.44e-09	2.6e-07	sulfate transporter 3.1, putative, expressed	-	GO:0005215//transporter activity	-
LOC_Os07g43250|13107.t03961	846	109	33	20.5283	6.64065	-1.62822	Down	8.64e-10	3.03e-08	SKP1-like protein 1B, putative, expressed	-	GO:0003824//catalytic activity	-
LOC_Os04g12970|13104.t01106	1841	345	105	29.8581	9.70963	-1.62064	Down	0	0	UDP-glucoronosyl/UDP-glucosyl transferase, putative, expressed	-	GO:0016740//transferase activity	-
LOC_Os02g56700|13102.t05296	1747	7795	2383	710.92	232.219	-1.6142	Down	0	0	dehydrogenase, putative, expressed	-	GO:0003824//catalytic activity	-
LOC_Os10g41350|13110.t03368	1562	68	21	6.93626	2.28879	-1.59957	Down	1.86e-06	3.83e-05	transposon protein, putative, Pong sub-class, expressed	-	-	-
LOC_Os09g34020|13109.t02984	534	272	84	81.1568	26.7797	-1.59957	Down	0	0	expressed protein	-	-	-
LOC_Os04g55710|13104.t05048	1564	346	108	35.2482	11.7559	-1.58417	Down	0	0	transposon protein, putative, unclassified, expressed	-	-	-
LOC_Os09g08130|13109.t00611	1425	54	17	6.03777	2.03096	-1.57185	Down	2.83e-05	0.000443252	indole-3-glycerol phosphate synthase, chloroplast precursor, putative, expressed	-	-	-
LOC_Os07g43260|13107.t03962	728	752	237	164.583	55.4222	-1.57028	Down	2.76e-13	1.93e-11	SKP1-like protein 1B, putative, expressed	-	GO:0003824//catalytic activity	-
LOC_Os07g03790|13107.t00275	1971	57	18	4.60772	1.55472	-1.56739	Down	1.75e-05	0.000287967	lectin-like receptor kinase 7, putative, expressed	-	GO:0000166//nucleotide binding	-
LOC_Os05g05100|13105.t00404	573	60	19	16.6838	5.64503	-1.56339	Down	1.08e-05	0.000186502	expressed protein	-	-	-
LOC_Os01g40290|13101.t03475	808	260	83	51.2695	17.4877	-1.55176	Down	1.47e-13	1.15e-11	expressed protein	-	-	-
LOC_Os03g60580|13103.t05306	829	140	45	26.9074	9.24113	-1.54186	Down	2.25e-11	9.49e-10	actin-depolymerizing factor, putative, expressed	GO:0005622//intracellular	-	-
LOC_Os02g40784|13102.t03740	2484	429	138	27.5171	9.4579	-1.54074	Down	2.24e-13	1.62e-11	WAX2, putative, expressed	-	GO:0003824//catalytic activity	-
LOC_Os01g32670|13101.t02765	628	1072	345	271.977	93.5247	-1.54007	Down	9.23e-13	5.38e-11	expressed protein	-	-	-
LOC_Os02g09100|13102.t00771	3246	186	60	9.12981	3.1468	-1.5367	Down	0	0	isoleucyl-tRNA synthetase, cytoplasmic, putative, expressed	-	-	GO:0000003//reproduction
LOC_Os08g15710|13108.t01451	1198	68	22	9.04377	3.12632	-1.53246	Down	3.81e-06	7.32e-05	DC1 domain, putative, expressed	-	-	-
LOC_Os09g12650|13109.t01061	2219	360	117	25.8489	8.97626	-1.52592	Down	1.74e-13	1.31e-11	pyrophosphate--fructose 6-phosphate 1-phosphotransferase subunit alpha, putative, expressed	GO:0005575//cellular_component	-	-
LOC_Os06g43880|13106.t04054	1961	88	29	7.14994	2.5176	-1.50588	Down	1.99e-07	4.86e-06	prenyltransferase, putative, expressed	-	-	GO:0009058//biosynthetic process
LOC_Os01g60020|13101.t05312	1364	379	125	44.2713	15.6014	-1.5047	Down	8.68e-14	7.22e-12	NAC domain transcription factor, putative, expressed	-	-	GO:0007275//multicellular organismal development
LOC_Os04g30490|13104.t02716	2173	737	244	54.0387	19.116	-1.49921	Down	3.38e-13	2.28e-11	MATE efflux family protein, putative, expressed	-	GO:0005215//transporter activity	-
LOC_Os05g32860|13105.t02908	666	175	58	41.866	14.8259	-1.49766	Down	2.48e-13	1.77e-11	expressed protein	-	-	-
LOC_Os10g20350|13110.t01524	1930	54	18	4.45794	1.58775	-1.48939	Down	5.7e-05	0.000829626	MATE efflux family protein, putative, expressed	-	GO:0005215//transporter activity	-
LOC_Os07g23944|13107.t02086	3239	316	106	15.5444	5.57137	-1.48029	Down	0	0	glycosyl hydrolase, family 31, putative, expressed	GO:0005783//endoplasmic reticulum	-	-
LOC_Os06g08380|13106.t00718	6114	158	53	4.11746	1.47577	-1.48029	Down	5.27e-12	2.48e-10	1,3-beta-glucan synthase component domain containing protein, expressed	GO:0005886//plasma membrane	-	-
LOC_Os04g39540|13104.t03506	1421	476	160	53.3716	19.1687	-1.47732	Down	9.79e-14	8.04e-12	expressed protein	-	-	-
LOC_Os03g03810|13103.t00270	579	95	32	26.1422	9.40889	-1.47429	Down	1.03e-07	2.65e-06	DEF8 - Defensin and Defensin-like DEFL family, expressed	-	-	-
LOC_Os05g15150|13105.t01309	4998	545	184	17.3739	6.26742	-1.47098	Down	2.98e-13	2.06e-11	leucyl-tRNA synthetase, cytoplasmic, putative, expressed	-	GO:0000166//nucleotide binding	-
LOC_Os02g36530|13102.t03307	267	625	212	372.963	135.174	-1.46422	Down	0	0	hypothetical protein	-	-	-
LOC_Os05g08910|13105.t00779	663	103	35	24.7526	8.98714	-1.46165	Down	3.63e-08	1.02e-06	expressed protein	-	-	-
LOC_Os03g22170|13103.t01997	1165	97	33	13.2661	4.82231	-1.45995	Down	9.36e-08	2.43e-06	AP2 domain containing protein, expressed	-	GO:0003677//DNA binding	-
LOC_Os11g44340|13111.t03958	2418	762	261	50.2107	18.376	-1.45017	Down	2.14e-13	1.55e-11	calmodulin binding protein, putative	-	GO:0005515//protein binding	-
LOC_Os03g09070|13103.t00777	2469	172	59	11.0995	4.06816	-1.44805	Down	1.43e-12	7.86e-11	leucine rich repeat domain containing protein, putative, expressed	-	GO:0005515//protein binding	-
LOC_Os07g47590|13107.t04390	1723	151	52	13.9633	5.13789	-1.44239	Down	3.73e-11	1.53e-09	expressed protein	-	-	-
LOC_Os05g47940|13105.t04274	1533	90	31	9.35401	3.4426	-1.44209	Down	3.52e-07	8.3e-06	RCLEA8 - Root cap and Late embryogenesis related family protein precursor	-	-	-
LOC_Os02g36880|13102.t03341	1501	170	56	18.0454	6.66217	-1.43757	Down	4.26e-13	2.72e-11	No apical meristem protein, putative, expressed	-	GO:0003700//sequence-specific DNA binding transcription factor activity	-
LOC_Os03g49300|13103.t04293	469	81	28	27.5175	10.1637	-1.43692	Down	1.47e-06	3.09e-05	THION38 - Plant thionin family protein precursor, putative	-	-	-
LOC_Os06g46950|13106.t04361	818	367	127	71.4842	26.4312	-1.43538	Down	1.9e-13	1.4e-11	EF hand family protein, putative, expressed	-	GO:0005488//binding	-
LOC_Os01g45470|13101.t03921	458	135	47	46.9641	17.4703	-1.42666	Down	5.63e-10	2.04e-08	expressed protein	-	-	-
LOC_Os06g06290|13106.t00515	1929	959	335	79.2107	29.5651	-1.4218	Down	1.72e-13	1.31e-11	GDSL-like lipase/acylhydrolase, putative, expressed	-	-	GO:0000003//reproduction
LOC_Os06g47850|13106.t04452	1436	60	21	6.65724	2.48961	-1.419	Down	4.2e-05	0.000630619	zinc finger family protein, putative, expressed	-	GO:0003700//sequence-specific DNA binding transcription factor activity	-
LOC_Os05g05080|13105.t00402	515	454	159	140.458	52.5602	-1.41809	Down	9.95e-14	8.12e-12	expressed protein	-	-	-
LOC_Os06g48810|13106.t04548	1881	65	23	5.50582	2.08164	-1.40324	Down	2.33e-05	0.000372154	OsHKT2;1 - Na+ transporter, expressed	-	GO:0005215//transporter activity	-
LOC_Os09g15560|13109.t01352	1384	194	69	22.3338	8.48751	-1.39582	Down	1.93e-13	1.42e-11	OsFBX314 - F-box domain containing protein, expressed	-	-	-
LOC_Os06g35520|13106.t03228	1436	4064	1447	450.917	171.546	-1.39426	Down	6.3e-12	2.9e-10	peroxidase precursor, putative, expressed	-	GO:0003824//catalytic activity	-
LOC_Os05g45450|13105.t04073	747	517	185	110.273	42.1617	-1.38707	Down	0	0	DUF584 domain containing protein, putative, expressed	-	-	-
LOC_Os01g67980|13101.t06079	1649	360	129	34.784	13.3179	-1.38506	Down	0	0	cysteine proteinase EP-B 1 precursor, putative, expressed	-	-	GO:0006950//response to stress
LOC_Os10g38040|13110.t03058	1204	334	120	44.1995	16.9677	-1.38124	Down	0	0	lysM domain containing protein, putative, expressed	-	-	GO:0009056//catabolic process
LOC_Os10g30719|13110.t02403	1275	75	27	9.37235	3.60513	-1.37836	Down	7.17e-06	0.000129709	MYB family transcription factor, putative, expressed	-	GO:0003677//DNA binding	-
LOC_Os05g01444|13105.t00047	1654	269	97	25.9128	9.98397	-1.37598	Down	1.04e-13	8.4e-12	polygalacturonase inhibitor precursor, putative, expressed	-	GO:0000166//nucleotide binding	-
LOC_Os11g41170|13111.t03648	3372	118	43	5.5756	2.17094	-1.36081	Down	2.27e-08	6.59e-07	disease resistance protein RPM1, putative, expressed	-	GO:0005515//protein binding	-
LOC_Os11g38780|13111.t03419	576	92	34	25.4485	10.049	-1.34053	Down	1.1e-06	2.36e-05	EF hand family protein, putative	-	GO:0005488//binding	-
LOC_Os04g46970|13104.t04216	3137	500	185	25.3953	10.0398	-1.33883	Down	0	0	glucosyltransferase, putative, expressed	-	GO:0016740//transferase activity	-
LOC_Os08g06060|13108.t00502	1731	120	45	11.0454	4.42571	-1.31947	Down	3.67e-08	1.03e-06	CGMC_MAPKCMGC_2_ERK.13 - CGMC includes CDA, MAPK, GSK3, and CLKC kinases, expressed	-	GO:0004871//signal transducer activity	-
LOC_Os05g05040|13105.t00398	657	812	305	196.919	79.0317	-1.3171	Down	6.41e-13	3.92e-11	expressed protein	-	-	-
LOC_Os01g64360|13101.t05728	1143	202	76	28.1581	11.3197	-1.31471	Down	9.49e-13	5.5e-11	MYB family transcription factor, putative, expressed	-	GO:0003676//nucleic acid binding	-
LOC_Os02g05960|13102.t00500	3419	122	46	5.68536	2.29048	-1.3116	Down	3.26e-08	9.22e-07	phytosulfokine receptor precursor, putative, expressed	-	GO:0000166//nucleotide binding	-
LOC_Os02g47450|13102.t04365	1912	82	31	6.83319	2.7602	-1.30779	Down	6.45e-06	0.000117907	expressed protein	-	-	-
LOC_Os05g44200|13105.t03946	1460	66	25	7.20259	2.91511	-1.30497	Down	5.48e-05	0.000801973	GDSL-like lipase/acylhydrolase, putative, expressed	-	-	GO:0000003//reproduction
LOC_Os11g10470|13111.t00947	704	678	259	153.446	62.6317	-1.29276	Down	1.41e-13	1.1e-11	expressed protein	-	-	-
LOC_Os01g26160|13101.t02302	4232	68	26	2.56012	1.04591	-1.29145	Down	4.84e-05	0.000717711	exportin 1, putative, expressed	-	-	-
LOC_Os01g02930|13101.t00187	1950	115	44	9.39638	3.84136	-1.29049	Down	1.17e-07	2.98e-06	glycosyltransferase protein, putative, expressed	-	-	-
LOC_Os05g03960|13105.t00293	237	107	41	71.9338	29.4512	-1.28834	Down	3.37e-07	7.96e-06	hypothetical protein	-	-	-
LOC_Os03g25340|13103.t02256	1347	86	33	10.1725	4.17074	-1.2863	Down	5.05e-06	9.49e-05	peroxidase precursor, putative, expressed	-	GO:0003824//catalytic activity	-
LOC_Os02g18070|13102.t01612	2904	323	124	17.7216	7.26929	-1.28562	Down	2.31e-13	1.65e-11	NB-ARC domain containing protein, expressed	-	GO:0005515//protein binding	-
LOC_Os12g37830|13112.t03478	2640	125	48	7.54403	3.09531	-1.28525	Down	3.64e-08	1.02e-06	transposon protein, putative, unclassified	-	-	-
LOC_Os04g46630|13104.t04180	1233	2163	832	279.506	114.875	-1.28281	Down	0	0	expansin precursor, putative, expressed	-	GO:0003674//molecular_function	-
LOC_Os04g45270|13104.t04049	2186	297	115	21.6473	8.95601	-1.27326	Down	3.38e-14	2.99e-12	aspartyl protease family protein, putative, expressed	-	GO:0003677//DNA binding	-
LOC_Os05g19670|13105.t01755	846	157	61	29.5683	12.2751	-1.26831	Down	9.68e-10	3.37e-08	Cupin domain containing protein, expressed	GO:0005575//cellular_component	-	-
LOC_Os09g17190|13109.t01517	1685	136	53	12.8599	5.3548	-1.26397	Down	1.4e-08	4.18e-07	OsFBX320 - F-box domain containing protein, expressed	-	-	-
LOC_Os05g17830|13105.t01576	5463	87	34	2.53738	1.05953	-1.25991	Down	6.3e-06	0.000115502	retrotransposon protein, putative, unclassified	-	-	-
LOC_Os01g73720|13101.t06587	1353	97	38	11.4228	4.78138	-1.25641	Down	1.93e-06	3.94e-05	RCLEA4 - Root cap and Late embryogenesis related family protein precursor, expressed	-	-	-
LOC_Os03g39980|13103.t03447	834	107	42	20.4416	8.57335	-1.25358	Down	5.91e-07	1.34e-05	expressed protein	-	-	-
LOC_Os04g58710|13104.t05344	2134	3826	1512	285.659	120.621	-1.24381	Down	1.96e-12	1.04e-10	AMP-binding domain containing protein, expressed	-	GO:0000166//nucleotide binding	-
LOC_Os02g48190|13102.t04443	2388	474	188	31.6258	13.4026	-1.23858	Down	1.81e-13	1.36e-11	expressed protein	GO:0005737//cytoplasm	-	-
LOC_Os12g06180|13112.t00505	877	83	33	15.0791	6.40592	-1.23507	Down	1.41e-05	0.000238307	HVA22, putative, expressed	-	-	-
LOC_Os01g58240|13101.t05143	2511	3972	1586	252.035	107.528	-1.2289	Down	1.45e-12	7.97e-11	OsSub6 - Putative Subtilisin homologue, expressed	GO:0005576//extracellular region	-	-
LOC_Os12g08930|13112.t00776	552	107	43	30.8846	13.2616	-1.21963	Down	1.02e-06	2.2e-05	expressed protein	-	-	-
LOC_Os03g55410|13103.t04810	1311	96	39	11.6672	5.06441	-1.20399	Down	4.64e-06	8.77e-05	peroxidase precursor, putative, expressed	-	GO:0003824//catalytic activity	-
LOC_Os12g05260|13112.t00417	985	1730	703	279.838	121.503	-1.2036	Down	6.57e-13	4e-11	phytosulfokines precursor, putative, expressed	-	-	-
LOC_Os03g15270|13103.t01332	1703	662	270	61.9357	26.9908	-1.1983	Down	4.02e-13	2.6e-11	gibberellin receptor GID1L2, putative, expressed	-	-	-
LOC_Os01g42030|13101.t03644	1998	3731	1526	297.528	130.025	-1.19424	Down	5.16e-12	2.44e-10	mitochondrial chaperone BCS1, putative, expressed	-	GO:0000166//nucleotide binding	-
LOC_Os10g36420|13110.t02921	1325	88	36	10.5819	4.62545	-1.19394	Down	1.33e-05	0.000225494	YABBY domain containing protein, putative, expressed	-	GO:0003700//sequence-specific DNA binding transcription factor activity	-
LOC_Os01g51030|13101.t04457	620	83	34	21.3297	9.33586	-1.19201	Down	2.42e-05	0.000385111	expressed protein	-	-	-
LOC_Os05g02480|13105.t00148	1009	283	116	44.6882	19.5719	-1.19111	Down	1.72e-13	1.3e-11	expressed protein	-	-	-
LOC_Os03g10950|13103.t00915	1780	480	198	42.9654	18.937	-1.18196	Down	0	0	protein phosphatase 2C, putative, expressed	-	-	GO:0006950//response to stress
LOC_Os04g24600|13104.t02161	1865	99	41	8.45773	3.74259	-1.17623	Down	4.94e-06	9.31e-05	cysteine proteinase 1 precursor, putative, expressed	-	-	GO:0006950//response to stress
LOC_Os04g27810|13104.t02464	462	113	47	38.9703	17.319	-1.17002	Down	1.16e-06	2.49e-05	retrotransposon protein, putative, Ty3-gypsy subclass	-	-	-
LOC_Os07g48550|13107.t04482	1666	631	263	60.3465	26.875	-1.16701	Down	1.58e-13	1.22e-11	no apical meristem protein, putative, expressed	-	GO:0003700//sequence-specific DNA binding transcription factor activity	-
LOC_Os02g04130|13102.t00314	1079	402	169	59.3611	26.6644	-1.1546	Down	0	0	DUF1645 domain containing protein, putative, expressed	-	-	-
LOC_Os01g72680|13101.t06485	2793	228	96	13.0065	5.8515	-1.15236	Down	7.9e-12	3.57e-10	disease resistance protein RPS2, putative	-	GO:0005515//protein binding	-
LOC_Os04g33190|13104.t02976	2874	3363	1418	186.439	83.9956	-1.15032	Down	7.55e-12	3.42e-10	AMP-binding enzyme, putative, expressed	-	GO:0000166//nucleotide binding	-
LOC_Os01g45700|13101.t03943	846	208	88	39.1733	17.7084	-1.14544	Down	8.07e-11	3.21e-09	expressed protein	-	-	-
LOC_Os07g05620|13107.t00455	1991	172	73	13.7643	6.24193	-1.14087	Down	3.9e-09	1.26e-07	CAMK_KIN1/SNF1/Nim1_like.28 - CAMK includes calcium/calmodulin depedent protein kinases, expressed	-	GO:0000166//nucleotide binding	-
LOC_Os01g54030|13101.t04743	2181	360	153	26.2993	11.9427	-1.13889	Down	0	0	NADP-dependent malic enzyme, putative, expressed	-	GO:0003824//catalytic activity	-
LOC_Os07g41460|13107.t03788	1469	134	57	14.5338	6.60572	-1.13763	Down	2.21e-07	5.34e-06	sulfotransferase domain containing protein, expressed	-	GO:0016740//transferase activity	-
LOC_Os03g55290|13103.t04798	681	3192	1359	746.815	339.734	-1.13634	Down	3.22e-12	1.64e-10	GASR3 - Gibberellin-regulated GASA/GAST/Snakin family protein precursor, expressed	GO:0005618//cell wall	-	-
LOC_Os01g52550|13101.t04601	4255	155	66	5.80403	2.64065	-1.13616	Down	2.56e-08	7.34e-07	ABC transporter, ATP-binding protein, putative, expressed	-	GO:0005215//transporter activity	-
LOC_Os12g03050|13112.t00199	1632	528	226	51.5479	23.5752	-1.12864	Down	7.51e-14	6.31e-12	no apical meristem protein, putative, expressed	-	GO:0003700//sequence-specific DNA binding transcription factor activity	-
LOC_Os03g10640|13103.t00883	3878	1219	523	50.0834	22.9594	-1.12524	Down	4.54e-13	2.87e-11	calcium-transporting ATPase, plasma membrane-type, putative, expressed	-	GO:0005215//transporter activity	-
LOC_Os06g51170|13106.t04782	1835	211	91	18.3208	8.44253	-1.11773	Down	1.37e-10	5.34e-09	serine/threonine-protein kinase Cx32, chloroplast precursor, putative, expressed	GO:0005634//nucleus	-	-
LOC_Os08g36030|13108.t03353	1319	102	44	12.3212	5.67904	-1.11742	Down	8.57e-06	0.000151397	plant viral response family protein, putative, expressed	-	-	-
LOC_Os02g50600|13102.t04687	1767	503	217	45.3554	20.9069	-1.11729	Down	2.6e-13	1.84e-11	glycosyl transferase 8 domain containing protein, putative, expressed	-	-	GO:0005975//carbohydrate metabolic process
LOC_Os03g58010|13103.t05069	962	190	82	31.4685	14.5113	-1.11673	Down	1.16e-09	4.01e-08	acetyltransferase, GNAT family, putative, expressed	-	-	GO:0008152//metabolic process
LOC_Os04g58850|13104.t05359	1178	1249	540	168.933	78.0397	-1.11417	Down	8.47e-13	5.02e-11	harpin-induced protein 1 domain containing protein, expressed	GO:0005886//plasma membrane	-	-
LOC_Os03g15530|13103.t01358	2162	592	256	43.6278	20.1582	-1.11388	Down	0	0	expressed protein	-	-	-
LOC_Os03g02750|13103.t00173	2711	8459	3665	497.149	230.15	-1.1111	Down	1.05e-11	4.63e-10	OsSub25 - Putative Subtilisin homologue, expressed	GO:0005576//extracellular region	-	-
LOC_Os10g34040|13110.t02700	1476	106	46	11.4424	5.30565	-1.10879	Down	6.5e-06	0.000118664	nodulin, putative, expressed	-	-	-
LOC_Os06g03500|13106.t00238	3024	115	50	6.05918	2.81485	-1.10606	Down	2.74e-06	5.41e-05	NBS-LRR disease resistance protein, putative	-	GO:0005515//protein binding	-
LOC_Os04g01490|13104.t00047	1992	138	60	11.0379	5.12778	-1.10606	Down	2.74e-07	6.54e-06	zinc finger, C3HC4 type, domain containing protein, expressed	-	GO:0003824//catalytic activity	-
LOC_Os08g40740|13108.t03816	852	138	60	25.807	11.9889	-1.10606	Down	2.74e-07	6.53e-06	glycosyl hydrolase, putative	-	GO:0016787//hydrolase activity	-
LOC_Os03g17800|13103.t01572	1342	211	92	25.0511	11.6708	-1.10197	Down	2.21e-10	8.38e-09	phosphatidylinositol transfer protein alpha isoform, putative, expressed	-	-	-
LOC_Os01g64470|13101.t05739	1012	325	142	51.1682	23.8877	-1.09898	Down	3.35e-13	2.27e-11	harpin-induced protein 1 domain containing protein, expressed	GO:0005886//plasma membrane	-	-
LOC_Os01g32380|13101.t02738	590	144	63	38.8873	18.1784	-1.09707	Down	1.81e-07	4.45e-06	expressed protein	-	-	-
LOC_Os02g03790|13102.t00280	2105	155	68	11.7321	5.49951	-1.09309	Down	6.71e-08	1.8e-06	expressed protein	-	-	-
LOC_Os02g33330|13102.t02992	813	695	305	136.205	63.867	-1.09263	Down	6.41e-13	3.93e-11	expressed protein	-	-	-
LOC_Os11g47510|13111.t04238	1349	498	219	58.8186	27.6375	-1.08964	Down	3.94e-13	2.57e-11	glycosyl hydrolase, putative, expressed	-	GO:0016787//hydrolase activity	-
LOC_Os09g25760|13109.t02262	1306	1653	735	201.663	95.8101	-1.0737	Down	8.86e-13	5.19e-11	tetraspanin family protein, putative, expressed	-	-	GO:0008150//biological_process
LOC_Os11g02130|13111.t00109	1305	283	126	34.552	16.4372	-1.07181	Down	8.5e-13	5.01e-11	peroxidase precursor, putative, expressed	-	GO:0003824//catalytic activity	-
LOC_Os05g32970|13105.t02919	1144	168	75	23.3981	11.161	-1.06793	Down	3.45e-08	9.7e-07	expressed protein	-	-	-
LOC_Os12g10710|13112.t00949	5310	1530	684	45.9086	21.9295	-1.06589	Down	0	0	NB-ARC domain containing protein, expressed	-	GO:0005515//protein binding	-
LOC_Os10g13940|13110.t01113	2053	483	216	37.4848	17.9115	-1.06542	Down	2.6e-13	1.84e-11	MATE efflux protein, putative, expressed	-	GO:0005215//transporter activity	-
LOC_Os08g36760|13108.t03425	2494	438	196	27.9818	13.3791	-1.06451	Down	1.51e-13	1.17e-11	remorin C-terminal domain containing protein, putative, expressed	-	GO:0003677//DNA binding	-
LOC_Os02g36210|13102.t03275	3037	1086	486	56.9748	27.2432	-1.06443	Down	0	0	ent-kaurene synthase, chloroplast precursor, putative, expressed	-	GO:0003824//catalytic activity	-
LOC_Os10g10480|13110.t00849	4110	96	43	3.72158	1.78112	-1.06313	Down	3.39e-05	0.000520556	expressed protein	GO:0005886//plasma membrane	-	-
LOC_Os02g46340|13102.t04255	1277	138	62	17.2181	8.26548	-1.05876	Down	6.98e-07	1.56e-05	RING-H2 finger protein ATL3J, putative, expressed	-	GO:0003824//catalytic activity	-
LOC_Os01g12720|13101.t01133	2306	278	125	19.208	9.22822	-1.05759	Down	1.88e-12	1.01e-10	protein kinase domain containing protein, expressed	-	GO:0000166//nucleotide binding	-
LOC_Os02g06920|13102.t00598	2064	102	46	7.87386	3.79416	-1.05329	Down	2.21e-05	0.000355765	zinc finger, C3HC4 type, domain containing protein, expressed	-	GO:0003824//catalytic activity	-
LOC_Os01g63230|13101.t05620	2594	812	367	49.8751	24.0859	-1.05013	Down	4.11e-13	2.66e-11	growth regulator related protein, putative, expressed	GO:0005634//nucleus	-	-
LOC_Os11g04860|13111.t00382	1704	241	109	22.5343	10.8899	-1.04913	Down	7.09e-11	2.82e-09	anthocyanin 5-O-glucosyltransferase, putative, expressed	-	GO:0016740//transferase activity	-
LOC_Os04g35840|13104.t03237	3936	1019	461	41.2493	19.9394	-1.04874	Down	5.92e-13	3.65e-11	T-complex protein 11, putative, expressed	-	-	-
LOC_Os09g24870|13109.t02177	1871	170	77	14.4768	7.00622	-1.04703	Down	4.73e-08	1.3e-06	expressed protein	-	-	-
LOC_Os01g55740|13101.t04907	1134	214	97	30.0676	14.5622	-1.04598	Down	9.01e-10	3.15e-08	OsRhmbd4 - Putative Rhomboid homologue, expressed	-	-	-
LOC_Os03g49190|13103.t04282	976	225	102	36.7308	17.7917	-1.04579	Down	3.36e-10	1.25e-08	oleosin, putative, expressed	-	-	-
LOC_Os08g33150|13108.t03066	1329	97	44	11.629	5.63631	-1.04491	Down	3.97e-05	0.000601858	MYB family transcription factor, putative, expressed	-	GO:0003677//DNA binding	-
LOC_Os03g16670|13103.t01465	1377	1999	908	231.3	112.258	-1.04294	Down	1.03e-12	5.91e-11	haloacid dehalogenase-like hydrolase family protein, putative, expressed	-	GO:0016787//hydrolase activity	-
LOC_Os07g42160|13107.t03856	1776	556	253	49.8803	24.2518	-1.04038	Down	4.32e-13	2.75e-11	HD domain containing protein, putative, expressed	-	GO:0005488//binding	-
LOC_Os01g54350|13101.t04773	2925	268	122	14.5984	7.1007	-1.03978	Down	8.89e-12	3.98e-10	protein kinase domain containing protein, expressed	-	GO:0000166//nucleotide binding	-
LOC_Os03g13540|13103.t01166	1899	1359	619	114.023	55.4923	-1.03896	Down	3.19e-13	2.17e-11	Ser/Thr protein phosphatase family protein, putative, expressed	-	GO:0016787//hydrolase activity	-
LOC_Os02g44610|13102.t04084	3210	396	181	19.6557	9.59932	-1.03394	Down	1.16e-13	9.22e-12	protein kinase, putative, expressed	-	GO:0000166//nucleotide binding	-
LOC_Os03g19900|13103.t01778	1843	94	43	8.12643	3.97201	-1.03275	Down	6.18e-05	0.000892482	AP2 domain containing protein, expressed	-	-	GO:0000003//reproduction
LOC_Os06g15760|13106.t01449	2020	658	302	51.9006	25.452	-1.02797	Down	5.59e-13	3.47e-11	eukaryotic aspartyl protease domain containing protein, expressed	-	GO:0003677//DNA binding	-
LOC_Os04g57550|13104.t05230	2207	902	414	65.1181	31.9349	-1.02793	Down	8.23e-13	4.89e-11	amine oxidase, flavin-containing, domain containing protein, expressed	-	GO:0003824//catalytic activity	-
LOC_Os02g22160|13102.t02014	1756	349	161	31.6664	15.6088	-1.0206	Down	0	0	DNA binding protein, putative, expressed	-	-	-
LOC_Os01g42380|13101.t03676	4916	4982	2309	161.469	79.9612	-1.01389	Down	0	0	pleiotropic drug resistance protein, putative, expressed	-	GO:0005215//transporter activity	-
LOC_Os07g08970|13107.t00775	2545	138	64	8.6395	4.28114	-1.01295	Down	1.71e-06	3.55e-05	uncharacterized protein ycf45, putative, expressed	-	-	-
LOC_Os11g04830|13111.t00379	2977	125	58	6.69004	3.31678	-1.01223	Down	5.36e-06	9.99e-05	embryogenesis transmembrane protein, putative, expressed	-	-	-
LOC_Os05g38264|13105.t03399	1040	375	174	57.4507	28.4828	-1.01223	Down	9.33e-14	7.68e-12	expressed protein	-	-	-
LOC_Os03g09120|13103.t00782	1388	129	60	14.808	7.35917	-1.00877	Down	4.03e-06	7.71e-05	expressed protein	-	-	-
LOC_Os01g11460|13101.t01009	1465	101	47	10.9845	5.46169	-1.00805	Down	4.66e-05	0.000691916	zinc finger, C3HC4 type domain containing protein, expressed	-	GO:0003824//catalytic activity	-
LOC_Os05g05330|13105.t00427	1635	249	116	24.2649	12.0783	-1.00645	Down	1.51e-10	5.83e-09	expressed protein	-	-	-
LOC_Os01g51610|13101.t04512	1499	294	137	31.2495	15.5592	-1.00607	Down	3.76e-12	1.86e-10	B3 DNA binding domain containing protein, expressed	-	GO:0003677//DNA binding	-
LOC_Os09g27040|13109.t02389	2429	236	110	15.4804	7.70961	-1.00571	Down	4.64e-10	1.7e-08	GEX1, putative, expressed	-	-	-
LOC_Os03g57640|13103.t05036	1358	547	255	64.1778	31.9674	-1.00547	Down	0	0	gibberellin receptor GID1L2, putative, expressed	-	-	-
LOC_Os12g43890|13112.t04072	1213	105	49	13.792	6.87705	-1.00397	Down	3.49e-05	0.00053491	GNS1/SUR4 membrane family protein, putative, expressed	GO:0016020//membrane	-	-
LOC_Os08g27170|13108.t02485	1563	3113	1453	317.335	158.261	-1.0037	Down	3.83e-12	1.88e-10	calmodulin binding protein, putative	-	GO:0005515//protein binding	-
LOC_Os03g37490|13103.t03219	2121	483	226	36.2831	18.1399	-1.00013	Down	7.51e-14	6.3e-12	MATE efflux family protein, putative, expressed	-	GO:0005215//transporter activity	-
