# Supplementary material for: Nitrite Promotes the Growth and Decreases the Lignin Content of indica Rice Calli: A Comprehensive Transcriptome Analysis of Nitrite-Responsive Genes during In Vitro Culture of Rice
Source: PLoS One. 2014 Apr 16;9(4):e95105. doi: 10.1371/journal.pone.0095105 (PMC3989302; doi:10.1371/journal.pone.0095105)
Supplement: Table S4 — qRT-PCR validation of the selected DGEs indentified by RNA-seq. (XLSX) [file pone.0095105.s005.xlsx]

## Sheet: Sheet1
	Table S5.qRT-PCR validation of the selected DGEs indentified by RNA-seq. Fold changes values indicate the gene expression of 9311-2 vs that of 9311-1.The figure below the table shows the correlation between RNA-seq and qRT-PCR results of the selected 12 DGEs. x-axis indicates RNA-seq data, while y-axis indicates the results of qRT-PCR.
	Locus number	Description	Up-stream primer (5'-3')	Down-stream primer (5'-3')	Primer Efficiency	Log2(Fold Changes)
						RNA-seq	qRT-PCR
	LOC_Os07g23570	cytochrome P450 72A1	GGAGTGGGAATCGGAGTTG	AGTGAGGAAGGTGGAGAAGG	97.5	1.90018	1.51602
	LOC_Os09g28420	alpha-amylase precursor	CTGTGGCGGATGAAGGAC	GTGAGGATGTAGGCGTAGC	90.1	2.49224	2.47732
	LOC_Os06g14540	endoglucanase	CCGCCTCCATCGTCTTCC	CAGCAACTCGTCCTTGTAGC	99.1	1.655	1.45017
	LOC_Os02g53130	nitrate reductase	TGGATGGCGAGGCAGAAG	TTGAGGAACGGCGTGGAC	94	-1.68896	-1.24697
	LOC_Os04g12960	UDP-glucoronosyl/UDP-glucosyl transferase	AACAAGAACCACGGCATCG	CCATAGGAGGCAAGAACAACC	102.9	-2.25266	-1.74933
	LOC_Os04g12720	indole-3-acetate beta-glucosyltransferase	CGCTCTGTCGTCCTTGTG	GATAACTTGTGCTCCTCATTGG	107.5	-1.88388	-2.0925
	LOC_Os11g04860	anthocyanin 5-O-glucosyltransferase	CAAGCGACAGGTAGACGA	CATCAATGTTATCCACCAAA	89.4	-1.00252	-0.984694
	LOC_Os01g56810	cytokinin dehydrogenase precursor	GCCTAATCAACAACTGGAG	GAGTCGTCGTAATTCTTGG	90	-2.15227	-1.82139
	LOC_Os07g13800	cytokinin-N-glucosyltransferase	TGGCTGGACACGAAGGAG	GAGACACCGATAACGAGACC	90.5	-1.68702	-2.20006
	LOC_Os02g56680	Cinnamoyl CoA reductase	CGCCAAACCGACAACCTG	TCATCGACGGCACCACCA	90.3	-2.17467	-2.18614
	LOC_Os02g56700	dehydrogenase, putative	ATCGGCACCGTCATCCAC	TCCAAACCCAAATCCCTGA	89.6	-1.64266	-1.4957
	LOC_Os04g58710	4-coumarate-CoA ligase-like protein	CGGCGTACACGCAGGAGGAGTT	TCCTTGAGGCTGGCGGTGGT	104.1	-1.25373	-1.64155
	LOC_Os03g50885	Actin	GGAAGTACAGTGTCTGGATTGGAG	TCTTGGCTTAGCATTCTTGGGT	92.9	Reference control
	LOC_Os08g27850	Edf	TCCGAACCAGCAGATCATCG	GCATGGTATCAAAAGACCCAGC	109.6	Reference control
	LOC_Os06g05880	Profilin	CCAACTGGTCTTTTCCTTGGG	GGGGTCATCGGCTCATCATAG	107	Reference control
