# Supplementary material for: Nitrite Promotes the Growth and Decreases the Lignin Content of indica Rice Calli: A Comprehensive Transcriptome Analysis of Nitrite-Responsive Genes during In Vitro Culture of Rice
Source: PLoS One. 2014 Apr 16;9(4):e95105. doi: 10.1371/journal.pone.0095105 (PMC3989302; doi:10.1371/journal.pone.0095105)
Supplement: Table S5 — Go enrichment analysis of DGEs. (XLSX) [file pone.0095105.s006.xlsx]

## Sheet: Sheet1
	Table S5 Go analysis of DGEs
	aNumber of identified gene in each cluster
	b Based on 249 differentially changed genes and 24460 total genes, respectively.
	c The normalized frequencies were calculated as frequency of the class in the input data set divided by the frequency of the class in the genome
	Note :P refers to "Biological process";F refers to "Molecular function";C refers to "Cell conponent".The significantly enriched terms (P value < 0.005) are indicated by bold.
	GO category	GO_accession	Function category	Cluster countsa	Cluster freqenceb	Genome countsa	Genome freqenceb	p value	normalized freqencec
	P	GO:0000003	reproduction	5	0.0201	125	0.0051	0.0097	3.94118
	P	GO:0050896	response to stimulus	26	0.1044	1022	0.0418	5e-05	2.49761
	P	GO:0005975	carbohydrate metabolic process	21	0.0843	864	0.0353	0.00042	2.3881
	P	GO:0006950	response to stress	18	0.0723	883	0.0361	0.0061	2.00277
	P	GO:0008219	cell death	9	0.0361	487	0.0199	0.068	1.81407
	P	GO:0016265	death	9	0.0361	487	0.0199	0.068	1.81407
	P	GO:0006810	transport	30	0.1205	1639	0.067	0.0029	1.79851
	P	GO:0051234	establishment of localization	30	0.1205	1639	0.067	0.0029	1.79851
	P	GO:0009056	catabolic process	8	0.0321	438	0.0179	0.085	1.7933
	P	GO:0051179	localization	30	0.1205	1658	0.0678	0.0034	1.77729
	P	GO:0006519	cellular amino acid and derivative metabolic process	7	0.0281	408	0.0167	0.13	1.68263
	P	GO:0006464	protein modification process	25	0.1004	1997	0.0816	0.19	1.23039
	P	GO:0043412	macromolecule modification	25	0.1004	2046	0.0836	0.22	1.20096
	P	GO:0044267	cellular protein metabolic process	34	0.1365	2983	0.122	0.29	1.11885
	P	GO:0010468	regulation of gene expression	18	0.0723	1638	0.067	0.41	1.0791
	P	GO:0060255	regulation of macromolecule metabolic process	18	0.0723	1697	0.0694	0.47	1.04179
	P	GO:0006350	transcription	18	0.0723	1698	0.0694	0.47	1.04179
	P	GO:0050794	regulation of cellular process	21	0.0843	1983	0.0811	0.46	1.03946
	P	GO:0065007	biological regulation	23	0.0924	2175	0.0889	0.46	1.03937
	P	GO:0019222	regulation of metabolic process	18	0.0723	1715	0.0701	0.49	1.03138
	P	GO:0010467	gene expression	27	0.1084	2581	0.1055	0.48	1.02749
	P	GO:0006412	translation	7	0.0281	683	0.0279	0.55	1.00717
	P	GO:0050789	regulation of biological process	21	0.0843	2081	0.0851	0.55	0.990599
	P	GO:0008152	metabolic process	127	0.51	14088	0.576	0.88	0.885417
	P	GO:0009987	cellular process	97	0.3896	12363	0.5054	0.99	0.770875
	P	GO:0044238	primary metabolic process	94	0.3775	12303	0.503	0.99	0.750497
	P	GO:0019538	protein metabolic process	44	0.1767	6115	0.25	0.99	0.7068
	P	GO:0044237	cellular metabolic process	76	0.3052	10813	0.4421	1	0.690342
	P	GO:0043170	macromolecule metabolic process	70	0.2811	10789	0.4411	1	0.63727
	P	GO:0009058	biosynthetic process	39	0.1566	6082	0.2487	1	0.629674
	P	GO:0044260	cellular macromolecule metabolic process	59	0.2369	9405	0.3845	1	0.616125
	P	GO:0044249	cellular biosynthetic process	35	0.1406	5899	0.2412	1	0.582919
	P	GO:0034645	cellular macromolecule biosynthetic process	28	0.1124	5248	0.2146	1	0.523765
	P	GO:0009059	macromolecule biosynthetic process	28	0.1124	5252	0.2147	1	0.523521
	P	GO:0006807	nitrogen compound metabolic process	33	0.1325	7115	0.2909	1	0.455483
	P	GO:0006139	nucleobase, nucleoside, nucleotide and nucleic acid metabolic process	28	0.1124	6727	0.275	1	0.408727
	F	GO:0005215	transporter activity	22	0.0884	1110	0.0454	0.0038	1.94714
	F	GO:0016462	pyrophosphatase activity	13	0.0522	747	0.0305	0.05	1.71148
	F	GO:0016818	hydrolase activity, acting on acid anhydrides, in phosphorus-containing anhydrides	13	0.0522	760	0.0311	0.055	1.67846
	F	GO:0017111	nucleoside-triphosphatase activity	12	0.0482	714	0.0292	0.07	1.65068
	F	GO:0016817	hydrolase activity, acting on acid anhydrides	13	0.0522	787	0.0322	0.068	1.62112
	F	GO:0000166	nucleotide binding	58	0.2329	3794	0.1551	0.0043	1.50161
	F	GO:0030246	carbohydrate binding	5	0.0201	327	0.0134	0.25	1.5
	F	GO:0005515	protein binding	38	0.1526	2836	0.1159	0.071	1.31665
	F	GO:0016301	kinase activity	21	0.0843	1756	0.0718	0.27	1.17409
	F	GO:0003700	transcription factor activity	7	0.0281	682	0.0279	0.54	1.00717
	F	GO:0003824	catalytic activity	133	0.5341	13462	0.5504	0.63	0.970385
	F	GO:0005198	structural molecule activity	5	0.0201	531	0.0217	0.63	0.926267
	F	GO:0005488	binding	151	0.6064	16899	0.6909	0.91	0.877696
	F	GO:0016787	hydrolase activity	50	0.2008	6088	0.2489	0.93	0.80675
	F	GO:0030528	transcription regulator activity	8	0.0321	1037	0.0424	0.82	0.757075
	F	GO:0016740	transferase activity	45	0.1807	6033	0.2466	0.98	0.732766
	F	GO:0016772	transferase activity, transferring phosphorus-containing groups	22	0.0884	4672	0.191	1	0.462827
	F	GO:0003677	DNA binding	22	0.0884	5202	0.2127	1	0.415609
	F	GO:0016788	hydrolase activity, acting on ester bonds	6	0.0241	1871	0.0765	1	0.315033
	F	GO:0003676	nucleic acid binding	25	0.1004	8081	0.3304	1	0.303874
	C	GO:0005576	extracellular region	13	0.0522	269	0.011	6.6e-06	4.74545
	C	GO:0016020	membrane	33	0.1325	2185	0.0893	0.025	1.48376
	C	GO:0005737	cytoplasm	15	0.0602	1271	0.052	0.33	1.15769
	C	GO:0005623	cell	64	0.257	6353	0.2597	0.55	0.989603
	C	GO:0044464	cell part	64	0.257	6353	0.2597	0.55	0.989603
	C	GO:0030529	ribonucleoprotein complex	5	0.0201	503	0.0206	0.58	0.975728
	C	GO:0044444	cytoplasmic part	8	0.0321	960	0.0392	0.76	0.818878
	C	GO:0005622	intracellular	34	0.1365	4460	0.1823	0.96	0.748766
	C	GO:0032991	macromolecular complex	10	0.0402	1365	0.0558	0.88	0.72043
	C	GO:0044424	intracellular part	28	0.1124	3831	0.1566	0.97	0.717752
	C	GO:0043226	organelle	19	0.0763	3164	0.1294	0.99	0.589645
	C	GO:0043229	intracellular organelle	19	0.0763	3164	0.1294	0.99	0.589645
	C	GO:0043231	intracellular membrane-bounded organelle	15	0.0602	2504	0.1024	0.99	0.587891
	C	GO:0043227	membrane-bounded organelle	15	0.0602	2519	0.103	0.99	0.584466
	C	GO:0005634	nucleus	12	0.0482	2173	0.0888	0.99	0.542793
